# Supplementary material for: Identification of macrophage related gene in colorectal cancer patients and their functional roles
Source: BMC Med Genomics. 2021 Jun 13;14:159. doi: 10.1186/s12920-021-01010-0 (PMC8201885; doi:10.1186/s12920-021-01010-0)
Supplement: Supplementary file 6 — Additional file 6: Table S1. The detailed information of MaRGs obtained from GeneCard with the keyword "macrophage" [file 12920_2021_1010_MOESM6_ESM.xlsx]

## Sheet: Supplementary Table 1
Gene Symbol	Description	Category	Gifts	GC Id	Relevance score	GeneCards Link
CSF1	Colony Stimulating Factor 1	Protein Coding	43	GC01P109911	60.46	https://www.genecards.org/cgi-bin/carddisp.pl?gene=CSF1
CSF2	Colony Stimulating Factor 2	Protein Coding	44	GC05P132073	53.97	https://www.genecards.org/cgi-bin/carddisp.pl?gene=CSF2
MIF	Macrophage Migration Inhibitory Factor	Protein Coding	49	GC22P023894	49.7	https://www.genecards.org/cgi-bin/carddisp.pl?gene=MIF
IL10	Interleukin 10	Protein Coding	47	GC01M206767	48.04	https://www.genecards.org/cgi-bin/carddisp.pl?gene=IL10
TNF	Tumor Necrosis Factor	Protein Coding	51	GC06P047305	40.65	https://www.genecards.org/cgi-bin/carddisp.pl?gene=TNF
IFNG	Interferon Gamma	Protein Coding	48	GC12M068064	39.18	https://www.genecards.org/cgi-bin/carddisp.pl?gene=IFNG
CSF1R	Colony Stimulating Factor 1 Receptor	Protein Coding	52	GC05M150053	38.57	https://www.genecards.org/cgi-bin/carddisp.pl?gene=CSF1R
UNC13D	Unc-13 Homolog D	Protein Coding	43	GC17M075827	35.42	https://www.genecards.org/cgi-bin/carddisp.pl?gene=UNC13D
STX11	Syntaxin 11	Protein Coding	40	GC06P144150	35.13	https://www.genecards.org/cgi-bin/carddisp.pl?gene=STX11
IL1B	Interleukin 1 Beta	Protein Coding	48	GC02M112829	34.76	https://www.genecards.org/cgi-bin/carddisp.pl?gene=IL1B
PRF1	Perforin 1	Protein Coding	45	GC10M070597	34.46	https://www.genecards.org/cgi-bin/carddisp.pl?gene=PRF1
CSF2RA	Colony Stimulating Factor 2 Receptor Subunit Alpha	Protein Coding	45	GC0XP001270	34.22	https://www.genecards.org/cgi-bin/carddisp.pl?gene=CSF2RA
RAB27A	RAB27A, Member RAS Oncogene Family	Protein Coding	48	GC15M055202	33.69	https://www.genecards.org/cgi-bin/carddisp.pl?gene=RAB27A
CCL3	C-C Motif Chemokine Ligand 3	Protein Coding	39	GC17M036088	33.2	https://www.genecards.org/cgi-bin/carddisp.pl?gene=CCL3
STXBP2	Syntaxin Binding Protein 2	Protein Coding	44	GC19P007637	32.86	https://www.genecards.org/cgi-bin/carddisp.pl?gene=STXBP2
TLR4	Toll Like Receptor 4	Protein Coding	51	GC09P117704	31.96	https://www.genecards.org/cgi-bin/carddisp.pl?gene=TLR4
MSR1	Macrophage Scavenger Receptor 1	Protein Coding	46	GC08M016107	31.4	https://www.genecards.org/cgi-bin/carddisp.pl?gene=MSR1
CSF2RB	Colony Stimulating Factor 2 Receptor Subunit Beta	Protein Coding	48	GC22P036913	31.35	https://www.genecards.org/cgi-bin/carddisp.pl?gene=CSF2RB
CD36	CD36 Molecule	Protein Coding	48	GC07P080369	31.16	https://www.genecards.org/cgi-bin/carddisp.pl?gene=CD36
CCL2	C-C Motif Chemokine Ligand 2	Protein Coding	48	GC17P034255	31	https://www.genecards.org/cgi-bin/carddisp.pl?gene=CCL2
CCR5	C-C Motif Chemokine Receptor 5	Protein Coding	46	GC03P046383	30.41	https://www.genecards.org/cgi-bin/carddisp.pl?gene=CCR5
MST1R	Macrophage Stimulating 1 Receptor	Protein Coding	48	GC03M049958	29.83	https://www.genecards.org/cgi-bin/carddisp.pl?gene=MST1R
CXCL8	C-X-C Motif Chemokine Ligand 8	Protein Coding	41	GC04P073740	29.54	https://www.genecards.org/cgi-bin/carddisp.pl?gene=CXCL8
CD4	CD4 Molecule	Protein Coding	49	GC12P006786	29.14	https://www.genecards.org/cgi-bin/carddisp.pl?gene=CD4
CD163	CD163 Molecule	Protein Coding	42	GC12M007471	28.59	https://www.genecards.org/cgi-bin/carddisp.pl?gene=CD163
ABCA1	ATP Binding Cassette Subfamily A Member 1	Protein Coding	48	GC09M104781	28.45	https://www.genecards.org/cgi-bin/carddisp.pl?gene=ABCA1
IL6	Interleukin 6	Protein Coding	50	GC07P022765	28.38	https://www.genecards.org/cgi-bin/carddisp.pl?gene=IL6
TLR2	Toll Like Receptor 2	Protein Coding	51	GC04P153684	27.57	https://www.genecards.org/cgi-bin/carddisp.pl?gene=TLR2
CD68	CD68 Molecule	Protein Coding	40	GC17P007579	27	https://www.genecards.org/cgi-bin/carddisp.pl?gene=CD68
LPL	Lipoprotein Lipase	Protein Coding	49	GC08P019901	26.81	https://www.genecards.org/cgi-bin/carddisp.pl?gene=LPL
ITGAM	Integrin Subunit Alpha M	Protein Coding	46	GC16P031550	26.68	https://www.genecards.org/cgi-bin/carddisp.pl?gene=ITGAM
CCL5	C-C Motif Chemokine Ligand 5	Protein Coding	43	GC17M035871	25.82	https://www.genecards.org/cgi-bin/carddisp.pl?gene=CCL5
SH2D1A	SH2 Domain Containing 1A	Protein Coding	47	GC0XP124227	25.56	https://www.genecards.org/cgi-bin/carddisp.pl?gene=SH2D1A
PPARG	Peroxisome Proliferator Activated Receptor Gamma	Protein Coding	52	GC03P012287	25.21	https://www.genecards.org/cgi-bin/carddisp.pl?gene=PPARG
IL4	Interleukin 4	Protein Coding	46	GC05P132673	23.97	https://www.genecards.org/cgi-bin/carddisp.pl?gene=IL4
SLC11A1	Solute Carrier Family 11 Member 1	Protein Coding	47	GC02P218382	23.88	https://www.genecards.org/cgi-bin/carddisp.pl?gene=SLC11A1
MST1	Macrophage Stimulating 1	Protein Coding	44	GC03M049683	23.78	https://www.genecards.org/cgi-bin/carddisp.pl?gene=MST1
MAEA	Macrophage Erythroblast Attacher, E3 Ubiquitin Ligase	Protein Coding	38	GC04P001289	23.6	https://www.genecards.org/cgi-bin/carddisp.pl?gene=MAEA
HLA-DRB1	Major Histocompatibility Complex, Class II, DR Beta 1	Protein Coding	46	GC06M032578	23.51	https://www.genecards.org/cgi-bin/carddisp.pl?gene=HLA-DRB1
APOE	Apolipoprotein E	Protein Coding	50	GC19P044906	22.9	https://www.genecards.org/cgi-bin/carddisp.pl?gene=APOE
ABCG1	ATP Binding Cassette Subfamily G Member 1	Protein Coding	43	GC21P042199	22.76	https://www.genecards.org/cgi-bin/carddisp.pl?gene=ABCG1
IL3	Interleukin 3	Protein Coding	44	GC05P132060	22.58	https://www.genecards.org/cgi-bin/carddisp.pl?gene=IL3
MARCO	Macrophage Receptor With Collagenous Structure	Protein Coding	40	GC02P118942	22.55	https://www.genecards.org/cgi-bin/carddisp.pl?gene=MARCO
IL1A	Interleukin 1 Alpha	Protein Coding	44	GC02M112773	22.13	https://www.genecards.org/cgi-bin/carddisp.pl?gene=IL1A
CCR1	C-C Motif Chemokine Receptor 1	Protein Coding	45	GC03M046218	22.03	https://www.genecards.org/cgi-bin/carddisp.pl?gene=CCR1
CXCR4	C-X-C Motif Chemokine Receptor 4	Protein Coding	52	GC02M136114	21.79	https://www.genecards.org/cgi-bin/carddisp.pl?gene=CXCR4
CD14	CD14 Molecule	Protein Coding	44	GC05M140631	21.7	https://www.genecards.org/cgi-bin/carddisp.pl?gene=CD14
SFTPB	Surfactant Protein B	Protein Coding	43	GC02M085657	21.7	https://www.genecards.org/cgi-bin/carddisp.pl?gene=SFTPB
IRF8	Interferon Regulatory Factor 8	Protein Coding	45	GC16P085898	21.43	https://www.genecards.org/cgi-bin/carddisp.pl?gene=IRF8
MMP9	Matrix Metallopeptidase 9	Protein Coding	52	GC20P046008	21.42	https://www.genecards.org/cgi-bin/carddisp.pl?gene=MMP9
CCL4	C-C Motif Chemokine Ligand 4	Protein Coding	40	GC17P036103	21.35	https://www.genecards.org/cgi-bin/carddisp.pl?gene=CCL4
APOA1	Apolipoprotein A1	Protein Coding	48	GC11M116835	21.16	https://www.genecards.org/cgi-bin/carddisp.pl?gene=APOA1
MMP12	Matrix Metallopeptidase 12	Protein Coding	44	GC11M102862	21.13	https://www.genecards.org/cgi-bin/carddisp.pl?gene=MMP12
HAVCR2	Hepatitis A Virus Cellular Receptor 2	Protein Coding	43	GC05M157063	21.07	https://www.genecards.org/cgi-bin/carddisp.pl?gene=HAVCR2
ABCA3	ATP Binding Cassette Subfamily A Member 3	Protein Coding	48	GC16M002275	20.83	https://www.genecards.org/cgi-bin/carddisp.pl?gene=ABCA3
CSF3	Colony Stimulating Factor 3	Protein Coding	40	GC17P040015	20.68	https://www.genecards.org/cgi-bin/carddisp.pl?gene=CSF3
STAT1	Signal Transducer And Activator Of Transcription 1	Protein Coding	53	GC02M190908	20.57	https://www.genecards.org/cgi-bin/carddisp.pl?gene=STAT1
TGFB1	Transforming Growth Factor Beta 1	Protein Coding	52	GC19M041301	20.56	https://www.genecards.org/cgi-bin/carddisp.pl?gene=TGFB1
NOS2	Nitric Oxide Synthase 2	Protein Coding	49	GC17M027756	20.47	https://www.genecards.org/cgi-bin/carddisp.pl?gene=NOS2
IL18	Interleukin 18	Protein Coding	44	GC11M112143	20.43	https://www.genecards.org/cgi-bin/carddisp.pl?gene=IL18
FCGR1A	Fc Fragment Of IgG Receptor Ia	Protein Coding	41	GC01P149754	20.31	https://www.genecards.org/cgi-bin/carddisp.pl?gene=FCGR1A
HMGB1	High Mobility Group Box 1	Protein Coding	44	GC13M030456	20.16	https://www.genecards.org/cgi-bin/carddisp.pl?gene=HMGB1
CTLA4	Cytotoxic T-Lymphocyte Associated Protein 4	Protein Coding	45	GC02P203867	19.96	https://www.genecards.org/cgi-bin/carddisp.pl?gene=CTLA4
NLRC4	NLR Family CARD Domain Containing 4	Protein Coding	44	GC02M032224	19.91	https://www.genecards.org/cgi-bin/carddisp.pl?gene=NLRC4
CCR2	C-C Motif Chemokine Receptor 2	Protein Coding	45	GC03P046356	19.79	https://www.genecards.org/cgi-bin/carddisp.pl?gene=CCR2
IL13	Interleukin 13	Protein Coding	44	GC05P132656	19.65	https://www.genecards.org/cgi-bin/carddisp.pl?gene=IL13
MRC1	Mannose Receptor C-Type 1	Protein Coding	39	GC10P017809	19.64	https://www.genecards.org/cgi-bin/carddisp.pl?gene=MRC1
NCF2	Neutrophil Cytosolic Factor 2	Protein Coding	47	GC01M183555	19.57	https://www.genecards.org/cgi-bin/carddisp.pl?gene=NCF2
CXCL12	C-X-C Motif Chemokine Ligand 12	Protein Coding	45	GC10M044294	19.41	https://www.genecards.org/cgi-bin/carddisp.pl?gene=CXCL12
MMD	Monocyte To Macrophage Differentiation Associated	Protein Coding	35	GC17M055392	19.31	https://www.genecards.org/cgi-bin/carddisp.pl?gene=MMD
IL12B	Interleukin 12B	Protein Coding	44	GC05M159314	19.21	https://www.genecards.org/cgi-bin/carddisp.pl?gene=IL12B
CYBB	Cytochrome B-245 Beta Chain	Protein Coding	47	GC0XP037780	19.11	https://www.genecards.org/cgi-bin/carddisp.pl?gene=CYBB
FCGR2A	Fc Fragment Of IgG Receptor IIa	Protein Coding	45	GC01P161505	19.02	https://www.genecards.org/cgi-bin/carddisp.pl?gene=FCGR2A
CES1	Carboxylesterase 1	Protein Coding	46	GC16M055836	18.8	https://www.genecards.org/cgi-bin/carddisp.pl?gene=CES1
CX3CR1	C-X3-C Motif Chemokine Receptor 1	Protein Coding	44	GC03M039279	18.72	https://www.genecards.org/cgi-bin/carddisp.pl?gene=CX3CR1
CR2	Complement C3d Receptor 2	Protein Coding	44	GC01P207454	18.69	https://www.genecards.org/cgi-bin/carddisp.pl?gene=CR2
NLRP3	NLR Family Pyrin Domain Containing 3	Protein Coding	47	GC01P247415	18.58	https://www.genecards.org/cgi-bin/carddisp.pl?gene=NLRP3
XIAP	X-Linked Inhibitor Of Apoptosis	Protein Coding	49	GC0XP123859	18.46	https://www.genecards.org/cgi-bin/carddisp.pl?gene=XIAP
NCF1	Neutrophil Cytosolic Factor 1	Protein Coding	48	GC07P074773	18.14	https://www.genecards.org/cgi-bin/carddisp.pl?gene=NCF1
CD40	CD40 Molecule	Protein Coding	48	GC20P046118	18.12	https://www.genecards.org/cgi-bin/carddisp.pl?gene=CD40
IFNA1	Interferon Alpha 1	Protein Coding	39	GC09P021494	18.04	https://www.genecards.org/cgi-bin/carddisp.pl?gene=IFNA1
SYK	Spleen Associated Tyrosine Kinase	Protein Coding	50	GC09P091171	18.03	https://www.genecards.org/cgi-bin/carddisp.pl?gene=SYK
STAT3	Signal Transducer And Activator Of Transcription 3	Protein Coding	52	GC17M042313	18.02	https://www.genecards.org/cgi-bin/carddisp.pl?gene=STAT3
SPP1	Secreted Phosphoprotein 1	Protein Coding	46	GC04P087975	17.99	https://www.genecards.org/cgi-bin/carddisp.pl?gene=SPP1
FAS	Fas Cell Surface Death Receptor	Protein Coding	50	GC10P088969	17.6	https://www.genecards.org/cgi-bin/carddisp.pl?gene=FAS
LACC1	Laccase Domain Containing 1	Protein Coding	35	GC13P043879	17.55	https://www.genecards.org/cgi-bin/carddisp.pl?gene=LACC1
IL2	Interleukin 2	Protein Coding	45	GC04M122451	17.51	https://www.genecards.org/cgi-bin/carddisp.pl?gene=IL2
IRF5	Interferon Regulatory Factor 5	Protein Coding	48	GC07P128937	17.49	https://www.genecards.org/cgi-bin/carddisp.pl?gene=IRF5
CYBA	Cytochrome B-245 Alpha Chain	Protein Coding	47	GC16M088643	17.37	https://www.genecards.org/cgi-bin/carddisp.pl?gene=CYBA
TLR3	Toll Like Receptor 3	Protein Coding	52	GC04P186059	17.21	https://www.genecards.org/cgi-bin/carddisp.pl?gene=TLR3
CIITA	Class II Major Histocompatibility Complex Transactivator	Protein Coding	45	GC16P010879	17	https://www.genecards.org/cgi-bin/carddisp.pl?gene=CIITA
CHIT1	Chitinase 1	Protein Coding	43	GC01M203181	16.94	https://www.genecards.org/cgi-bin/carddisp.pl?gene=CHIT1
TNFAIP3	TNF Alpha Induced Protein 3	Protein Coding	48	GC06P137866	16.93	https://www.genecards.org/cgi-bin/carddisp.pl?gene=TNFAIP3
ITGB2	Integrin Subunit Beta 2	Protein Coding	50	GC21M044885	16.9	https://www.genecards.org/cgi-bin/carddisp.pl?gene=ITGB2
CCL18	C-C Motif Chemokine Ligand 18	Protein Coding	36	GC17P036064	16.89	https://www.genecards.org/cgi-bin/carddisp.pl?gene=CCL18
MPEG1	Macrophage Expressed 1	Protein Coding	35	GC11M059208	16.83	https://www.genecards.org/cgi-bin/carddisp.pl?gene=MPEG1
FASLG	Fas Ligand	Protein Coding	47	GC01P172628	16.71	https://www.genecards.org/cgi-bin/carddisp.pl?gene=FASLG
ADIPOQ	Adiponectin, C1Q And Collagen Domain Containing	Protein Coding	45	GC03P186842	16.62	https://www.genecards.org/cgi-bin/carddisp.pl?gene=ADIPOQ
LIPA	Lipase A, Lysosomal Acid Type	Protein Coding	47	GC10M089213	16.41	https://www.genecards.org/cgi-bin/carddisp.pl?gene=LIPA
ICAM1	Intercellular Adhesion Molecule 1	Protein Coding	50	GC19P010270	16.39	https://www.genecards.org/cgi-bin/carddisp.pl?gene=ICAM1
FCGR2B	Fc Fragment Of IgG Receptor IIb	Protein Coding	47	GC01P161663	16.29	https://www.genecards.org/cgi-bin/carddisp.pl?gene=FCGR2B
FCGR3B	Fc Fragment Of IgG Receptor IIIb	Protein Coding	42	GC01M161623	16.26	https://www.genecards.org/cgi-bin/carddisp.pl?gene=FCGR3B
SLC40A1	Solute Carrier Family 40 Member 1	Protein Coding	46	GC02M189560	16.19	https://www.genecards.org/cgi-bin/carddisp.pl?gene=SLC40A1
CD9	CD9 Molecule	Protein Coding	44	GC12P008124	16.07	https://www.genecards.org/cgi-bin/carddisp.pl?gene=CD9
CD209	CD209 Molecule	Protein Coding	43	GC19M007739	15.88	https://www.genecards.org/cgi-bin/carddisp.pl?gene=CD209
NFKB1	Nuclear Factor Kappa B Subunit 1	Protein Coding	52	GC04P102501	15.85	https://www.genecards.org/cgi-bin/carddisp.pl?gene=NFKB1
HLA-DPB1	Major Histocompatibility Complex, Class II, DP Beta 1	Protein Coding	43	GC06P047346	15.81	https://www.genecards.org/cgi-bin/carddisp.pl?gene=HLA-DPB1
MACIR	Macrophage Immunometabolism Regulator	Protein Coding	25	GC05P103259	15.75	https://www.genecards.org/cgi-bin/carddisp.pl?gene=MACIR
PRTN3	Proteinase 3	Protein Coding	44	GC19P000840	15.72	https://www.genecards.org/cgi-bin/carddisp.pl?gene=PRTN3
IRF3	Interferon Regulatory Factor 3	Protein Coding	47	GC19M049659	15.65	https://www.genecards.org/cgi-bin/carddisp.pl?gene=IRF3
SFTPC	Surfactant Protein C	Protein Coding	43	GC08P022156	15.58	https://www.genecards.org/cgi-bin/carddisp.pl?gene=SFTPC
SLC11A2	Solute Carrier Family 11 Member 2	Protein Coding	47	GC12M050952	15.57	https://www.genecards.org/cgi-bin/carddisp.pl?gene=SLC11A2
CCR6	C-C Motif Chemokine Receptor 6	Protein Coding	44	GC06P167111	15.55	https://www.genecards.org/cgi-bin/carddisp.pl?gene=CCR6
CRP	C-Reactive Protein	Protein Coding	46	GC01M159716	15.55	https://www.genecards.org/cgi-bin/carddisp.pl?gene=CRP
IL34	Interleukin 34	Protein Coding	39	GC16P070613	15.44	https://www.genecards.org/cgi-bin/carddisp.pl?gene=IL34
IL5	Interleukin 5	Protein Coding	44	GC05M132541	15.36	https://www.genecards.org/cgi-bin/carddisp.pl?gene=IL5
PTPN22	Protein Tyrosine Phosphatase Non-Receptor Type 22	Protein Coding	46	GC01M113813	15.25	https://www.genecards.org/cgi-bin/carddisp.pl?gene=PTPN22
VEGFA	Vascular Endothelial Growth Factor A	Protein Coding	48	GC06P043770	15.17	https://www.genecards.org/cgi-bin/carddisp.pl?gene=VEGFA
CAPG	Capping Actin Protein, Gelsolin Like	Protein Coding	40	GC02M085394	15.17	https://www.genecards.org/cgi-bin/carddisp.pl?gene=CAPG
LYST	Lysosomal Trafficking Regulator	Protein Coding	38	GC01M235661	15.16	https://www.genecards.org/cgi-bin/carddisp.pl?gene=LYST
CXCL10	C-X-C Motif Chemokine Ligand 10	Protein Coding	44	GC04M076021	15.14	https://www.genecards.org/cgi-bin/carddisp.pl?gene=CXCL10
TREX1	Three Prime Repair Exonuclease 1	Protein Coding	42	GC03P048466	15.13	https://www.genecards.org/cgi-bin/carddisp.pl?gene=TREX1
HLA-DPA1	Major Histocompatibility Complex, Class II, DP Alpha 1	Protein Coding	40	GC06M033064	15.04	https://www.genecards.org/cgi-bin/carddisp.pl?gene=HLA-DPA1
JUN	Jun Proto-Oncogene, AP-1 Transcription Factor Subunit	Protein Coding	49	GC01M058780	14.97	https://www.genecards.org/cgi-bin/carddisp.pl?gene=JUN
ETS1	ETS Proto-Oncogene 1, Transcription Factor	Protein Coding	49	GC11M128458	14.94	https://www.genecards.org/cgi-bin/carddisp.pl?gene=ETS1
HAMP	Hepcidin Antimicrobial Peptide	Protein Coding	44	GC19P038216	14.92	https://www.genecards.org/cgi-bin/carddisp.pl?gene=HAMP
CCR3	C-C Motif Chemokine Receptor 3	Protein Coding	47	GC03P046227	14.87	https://www.genecards.org/cgi-bin/carddisp.pl?gene=CCR3
LYN	LYN Proto-Oncogene, Src Family Tyrosine Kinase	Protein Coding	50	GC08P055879	14.87	https://www.genecards.org/cgi-bin/carddisp.pl?gene=LYN
PPARA	Peroxisome Proliferator Activated Receptor Alpha	Protein Coding	45	GC22P046150	14.85	https://www.genecards.org/cgi-bin/carddisp.pl?gene=PPARA
IDO1	Indoleamine 2,3-Dioxygenase 1	Protein Coding	45	GC08P039891	14.8	https://www.genecards.org/cgi-bin/carddisp.pl?gene=IDO1
NPC1	NPC Intracellular Cholesterol Transporter 1	Protein Coding	47	GC18M023506	14.78	https://www.genecards.org/cgi-bin/carddisp.pl?gene=NPC1
TNFSF11	TNF Superfamily Member 11	Protein Coding	47	GC13P042562	14.76	https://www.genecards.org/cgi-bin/carddisp.pl?gene=TNFSF11
ITGAL	Integrin Subunit Alpha L	Protein Coding	45	GC16P030472	14.66	https://www.genecards.org/cgi-bin/carddisp.pl?gene=ITGAL
PRKCA	Protein Kinase C Alpha	Protein Coding	50	GC17P066302	14.62	https://www.genecards.org/cgi-bin/carddisp.pl?gene=PRKCA
THBS1	Thrombospondin 1	Protein Coding	44	GC15P039581	14.59	https://www.genecards.org/cgi-bin/carddisp.pl?gene=THBS1
IRAK1	Interleukin 1 Receptor Associated Kinase 1	Protein Coding	50	GC0XM154010	14.57	https://www.genecards.org/cgi-bin/carddisp.pl?gene=IRAK1
AKT1	AKT Serine/Threonine Kinase 1	Protein Coding	54	GC14M104769	14.56	https://www.genecards.org/cgi-bin/carddisp.pl?gene=AKT1
CR1	Complement C3b/C4b Receptor 1 (Knops Blood Group)	Protein Coding	44	GC01P207496	14.5	https://www.genecards.org/cgi-bin/carddisp.pl?gene=CR1
SCARB1	Scavenger Receptor Class B Member 1	Protein Coding	45	GC12M124776	14.42	https://www.genecards.org/cgi-bin/carddisp.pl?gene=SCARB1
SPI1	Spi-1 Proto-Oncogene	Protein Coding	44	GC11M061125	14.4	https://www.genecards.org/cgi-bin/carddisp.pl?gene=SPI1
MAPK1	Mitogen-Activated Protein Kinase 1	Protein Coding	51	GC22M021754	14.4	https://www.genecards.org/cgi-bin/carddisp.pl?gene=MAPK1
FHL1	Four And A Half LIM Domains 1	Protein Coding	45	GC0XP136146	14.38	https://www.genecards.org/cgi-bin/carddisp.pl?gene=FHL1
PIK3CG	Phosphatidylinositol-4,5-Bisphosphate 3-Kinase Catalytic Subunit Gamma	Protein Coding	48	GC07P106865	14.34	https://www.genecards.org/cgi-bin/carddisp.pl?gene=PIK3CG
FTH1	Ferritin Heavy Chain 1	Protein Coding	50	GC11M061959	14.3	https://www.genecards.org/cgi-bin/carddisp.pl?gene=FTH1
CD44	CD44 Molecule (Indian Blood Group)	Protein Coding	47	GC11P035139	14.29	https://www.genecards.org/cgi-bin/carddisp.pl?gene=CD44
TNFRSF1A	TNF Receptor Superfamily Member 1A	Protein Coding	49	GC12M006328	14.25	https://www.genecards.org/cgi-bin/carddisp.pl?gene=TNFRSF1A
NR1H3	Nuclear Receptor Subfamily 1 Group H Member 3	Protein Coding	47	GC11P047248	14.19	https://www.genecards.org/cgi-bin/carddisp.pl?gene=NR1H3
MPO	Myeloperoxidase	Protein Coding	50	GC17M058269	14.18	https://www.genecards.org/cgi-bin/carddisp.pl?gene=MPO
IL2RA	Interleukin 2 Receptor Subunit Alpha	Protein Coding	50	GC10M006010	14.16	https://www.genecards.org/cgi-bin/carddisp.pl?gene=IL2RA
IL15	Interleukin 15	Protein Coding	40	GC04P141636	14.09	https://www.genecards.org/cgi-bin/carddisp.pl?gene=IL15
APOBR	Apolipoprotein B Receptor	Protein Coding	32	GC16P028494	14.08	https://www.genecards.org/cgi-bin/carddisp.pl?gene=APOBR
IL1RN	Interleukin 1 Receptor Antagonist	Protein Coding	48	GC02P115307	14.07	https://www.genecards.org/cgi-bin/carddisp.pl?gene=IL1RN
MUC5B	Mucin 5B, Oligomeric Mucus/Gel-Forming	Protein Coding	41	GC11P001244	14.06	https://www.genecards.org/cgi-bin/carddisp.pl?gene=MUC5B
BMP6	Bone Morphogenetic Protein 6	Protein Coding	43	GC06P007726	14.05	https://www.genecards.org/cgi-bin/carddisp.pl?gene=BMP6
CNR2	Cannabinoid Receptor 2	Protein Coding	45	GC01M023870	13.99	https://www.genecards.org/cgi-bin/carddisp.pl?gene=CNR2
SMPD1	Sphingomyelin Phosphodiesterase 1	Protein Coding	47	GC11P006390	13.93	https://www.genecards.org/cgi-bin/carddisp.pl?gene=SMPD1
FCGR3A	Fc Fragment Of IgG Receptor IIIa	Protein Coding	44	GC01M161541	13.9	https://www.genecards.org/cgi-bin/carddisp.pl?gene=FCGR3A
CXCL2	C-X-C Motif Chemokine Ligand 2	Protein Coding	40	GC04M074097	13.83	https://www.genecards.org/cgi-bin/carddisp.pl?gene=CXCL2
C4A	Complement C4A (Rodgers Blood Group)	Protein Coding	42	GC06P047332	13.82	https://www.genecards.org/cgi-bin/carddisp.pl?gene=C4A
IL1R1	Interleukin 1 Receptor Type 1	Protein Coding	45	GC02P102136	13.8	https://www.genecards.org/cgi-bin/carddisp.pl?gene=IL1R1
CD47	CD47 Molecule	Protein Coding	43	GC03M108043	13.79	https://www.genecards.org/cgi-bin/carddisp.pl?gene=CD47
JAK2	Janus Kinase 2	Protein Coding	54	GC09P004985	13.79	https://www.genecards.org/cgi-bin/carddisp.pl?gene=JAK2
SLAMF1	Signaling Lymphocytic Activation Molecule Family Member 1	Protein Coding	40	GC01M160608	13.77	https://www.genecards.org/cgi-bin/carddisp.pl?gene=SLAMF1
CD80	CD80 Molecule	Protein Coding	41	GC03M119524	13.75	https://www.genecards.org/cgi-bin/carddisp.pl?gene=CD80
HLA-A	Major Histocompatibility Complex, Class I, A	Protein Coding	46	GC06P047265	13.7	https://www.genecards.org/cgi-bin/carddisp.pl?gene=HLA-A
MBL2	Mannose Binding Lectin 2	Protein Coding	47	GC10M052760	13.67	https://www.genecards.org/cgi-bin/carddisp.pl?gene=MBL2
SFTPD	Surfactant Protein D	Protein Coding	44	GC10M079937	13.66	https://www.genecards.org/cgi-bin/carddisp.pl?gene=SFTPD
CD74	CD74 Molecule	Protein Coding	43	GC05M150378	13.59	https://www.genecards.org/cgi-bin/carddisp.pl?gene=CD74
CCL20	C-C Motif Chemokine Ligand 20	Protein Coding	43	GC02P227813	13.57	https://www.genecards.org/cgi-bin/carddisp.pl?gene=CCL20
FHL2	Four And A Half LIM Domains 2	Protein Coding	45	GC02M105343	13.46	https://www.genecards.org/cgi-bin/carddisp.pl?gene=FHL2
NR3C1	Nuclear Receptor Subfamily 3 Group C Member 1	Protein Coding	50	GC05M143277	13.45	https://www.genecards.org/cgi-bin/carddisp.pl?gene=NR3C1
TLR9	Toll Like Receptor 9	Protein Coding	45	GC03M052222	13.41	https://www.genecards.org/cgi-bin/carddisp.pl?gene=TLR9
PDCD1	Programmed Cell Death 1	Protein Coding	48	GC02M241849	13.39	https://www.genecards.org/cgi-bin/carddisp.pl?gene=PDCD1
CCL11	C-C Motif Chemokine Ligand 11	Protein Coding	43	GC17P034285	13.26	https://www.genecards.org/cgi-bin/carddisp.pl?gene=CCL11
TNIP1	TNFAIP3 Interacting Protein 1	Protein Coding	41	GC05M151029	13.25	https://www.genecards.org/cgi-bin/carddisp.pl?gene=TNIP1
MAPK14	Mitogen-Activated Protein Kinase 14	Protein Coding	51	GC06P047451	13.25	https://www.genecards.org/cgi-bin/carddisp.pl?gene=MAPK14
CD86	CD86 Molecule	Protein Coding	43	GC03P122055	13.24	https://www.genecards.org/cgi-bin/carddisp.pl?gene=CD86
PTGS2	Prostaglandin-Endoperoxide Synthase 2	Protein Coding	48	GC01M186640	13.24	https://www.genecards.org/cgi-bin/carddisp.pl?gene=PTGS2
HCK	HCK Proto-Oncogene, Src Family Tyrosine Kinase	Protein Coding	49	GC20P032052	13.17	https://www.genecards.org/cgi-bin/carddisp.pl?gene=HCK
ASAH1	N-Acylsphingosine Amidohydrolase 1	Protein Coding	46	GC08M018055	13.16	https://www.genecards.org/cgi-bin/carddisp.pl?gene=ASAH1
MYD88	MYD88 Innate Immune Signal Transduction Adaptor	Protein Coding	50	GC03P038179	13.02	https://www.genecards.org/cgi-bin/carddisp.pl?gene=MYD88
CCR7	C-C Motif Chemokine Receptor 7	Protein Coding	45	GC17M040556	12.97	https://www.genecards.org/cgi-bin/carddisp.pl?gene=CCR7
HLA-G	Major Histocompatibility Complex, Class I, G	Protein Coding	44	GC06P047256	12.84	https://www.genecards.org/cgi-bin/carddisp.pl?gene=HLA-G
IRF7	Interferon Regulatory Factor 7	Protein Coding	46	GC11M000612	12.75	https://www.genecards.org/cgi-bin/carddisp.pl?gene=IRF7
PAM16	Presequence Translocase Associated Motor 16	Protein Coding	36	GC16M004332	12.74	https://www.genecards.org/cgi-bin/carddisp.pl?gene=PAM16
DNASE1	Deoxyribonuclease 1	Protein Coding	41	GC16P003611	12.7	https://www.genecards.org/cgi-bin/carddisp.pl?gene=DNASE1
CXCR3	C-X-C Motif Chemokine Receptor 3	Protein Coding	44	GC0XM071615	12.67	https://www.genecards.org/cgi-bin/carddisp.pl?gene=CXCR3
TLR7	Toll Like Receptor 7	Protein Coding	46	GC0XP012867	12.66	https://www.genecards.org/cgi-bin/carddisp.pl?gene=TLR7
PLA2G7	Phospholipase A2 Group VII	Protein Coding	50	GC06M046704	12.65	https://www.genecards.org/cgi-bin/carddisp.pl?gene=PLA2G7
CD28	CD28 Molecule	Protein Coding	47	GC02P203706	12.64	https://www.genecards.org/cgi-bin/carddisp.pl?gene=CD28
CD81	CD81 Molecule	Protein Coding	47	GC11P002377	12.62	https://www.genecards.org/cgi-bin/carddisp.pl?gene=CD81
HLA-C	Major Histocompatibility Complex, Class I, C	Protein Coding	44	GC06M031272	12.6	https://www.genecards.org/cgi-bin/carddisp.pl?gene=HLA-C
IL17A	Interleukin 17A	Protein Coding	42	GC06P052186	12.58	https://www.genecards.org/cgi-bin/carddisp.pl?gene=IL17A
MAPK10	Mitogen-Activated Protein Kinase 10	Protein Coding	51	GC04M085990	12.58	https://www.genecards.org/cgi-bin/carddisp.pl?gene=MAPK10
MMD2	Monocyte To Macrophage Differentiation Associated 2	Protein Coding	33	GC07M004892	12.54	https://www.genecards.org/cgi-bin/carddisp.pl?gene=MMD2
CLCN7	Chloride Voltage-Gated Channel 7	Protein Coding	45	GC16M001444	12.54	https://www.genecards.org/cgi-bin/carddisp.pl?gene=CLCN7
CCL7	C-C Motif Chemokine Ligand 7	Protein Coding	41	GC17P034270	12.52	https://www.genecards.org/cgi-bin/carddisp.pl?gene=CCL7
STAT4	Signal Transducer And Activator Of Transcription 4	Protein Coding	45	GC02M191029	12.51	https://www.genecards.org/cgi-bin/carddisp.pl?gene=STAT4
NFKBIA	NFKB Inhibitor Alpha	Protein Coding	50	GC14M035401	12.49	https://www.genecards.org/cgi-bin/carddisp.pl?gene=NFKBIA
ENG	Endoglin	Protein Coding	46	GC09M127815	12.46	https://www.genecards.org/cgi-bin/carddisp.pl?gene=ENG
SOCS3	Suppressor Of Cytokine Signaling 3	Protein Coding	44	GC17M078356	12.44	https://www.genecards.org/cgi-bin/carddisp.pl?gene=SOCS3
PTPRC	Protein Tyrosine Phosphatase Receptor Type C	Protein Coding	51	GC01P198607	12.39	https://www.genecards.org/cgi-bin/carddisp.pl?gene=PTPRC
CCR8	C-C Motif Chemokine Receptor 8	Protein Coding	43	GC03P039330	12.35	https://www.genecards.org/cgi-bin/carddisp.pl?gene=CCR8
CAT	Catalase	Protein Coding	50	GC11P034460	12.3	https://www.genecards.org/cgi-bin/carddisp.pl?gene=CAT
PARP14	Poly(ADP-Ribose) Polymerase Family Member 14	Protein Coding	37	GC03P122680	12.3	https://www.genecards.org/cgi-bin/carddisp.pl?gene=PARP14
CHI3L1	Chitinase 3 Like 1	Protein Coding	43	GC01M203148	12.26	https://www.genecards.org/cgi-bin/carddisp.pl?gene=CHI3L1
KITLG	KIT Ligand	Protein Coding	44	GC12M088492	12.25	https://www.genecards.org/cgi-bin/carddisp.pl?gene=KITLG
CCL21	C-C Motif Chemokine Ligand 21	Protein Coding	43	GC09M034709	12.25	https://www.genecards.org/cgi-bin/carddisp.pl?gene=CCL21
CCL22	C-C Motif Chemokine Ligand 22	Protein Coding	38	GC16P057359	12.25	https://www.genecards.org/cgi-bin/carddisp.pl?gene=CCL22
IL10RA	Interleukin 10 Receptor Subunit Alpha	Protein Coding	45	GC11P117987	12.19	https://www.genecards.org/cgi-bin/carddisp.pl?gene=IL10RA
PSAP	Prosaposin	Protein Coding	46	GC10M071816	12.15	https://www.genecards.org/cgi-bin/carddisp.pl?gene=PSAP
ALB	Albumin	Protein Coding	50	GC04P073397	12.13	https://www.genecards.org/cgi-bin/carddisp.pl?gene=ALB
HLA-DQB1	Major Histocompatibility Complex, Class II, DQ Beta 1	Protein Coding	44	GC06M032804	12.12	https://www.genecards.org/cgi-bin/carddisp.pl?gene=HLA-DQB1
ABCA7	ATP Binding Cassette Subfamily A Member 7	Protein Coding	43	GC19P001040	12.11	https://www.genecards.org/cgi-bin/carddisp.pl?gene=ABCA7
ARG1	Arginase 1	Protein Coding	50	GC06P131473	12.08	https://www.genecards.org/cgi-bin/carddisp.pl?gene=ARG1
APOB	Apolipoprotein B	Protein Coding	45	GC02M020956	12.08	https://www.genecards.org/cgi-bin/carddisp.pl?gene=APOB
PTK2B	Protein Tyrosine Kinase 2 Beta	Protein Coding	49	GC08P027311	12.08	https://www.genecards.org/cgi-bin/carddisp.pl?gene=PTK2B
HMOX1	Heme Oxygenase 1	Protein Coding	52	GC22P035380	12.06	https://www.genecards.org/cgi-bin/carddisp.pl?gene=HMOX1
CD40LG	CD40 Ligand	Protein Coding	47	GC0XP136649	12.05	https://www.genecards.org/cgi-bin/carddisp.pl?gene=CD40LG
LIFR	LIF Receptor Subunit Alpha	Protein Coding	47	GC05M038475	12.03	https://www.genecards.org/cgi-bin/carddisp.pl?gene=LIFR
NOD2	Nucleotide Binding Oligomerization Domain Containing 2	Protein Coding	48	GC16P050693	11.97	https://www.genecards.org/cgi-bin/carddisp.pl?gene=NOD2
CXCL1	C-X-C Motif Chemokine Ligand 1	Protein Coding	43	GC04P073869	11.97	https://www.genecards.org/cgi-bin/carddisp.pl?gene=CXCL1
IL36G	Interleukin 36 Gamma	Protein Coding	38	GC02P112973	11.96	https://www.genecards.org/cgi-bin/carddisp.pl?gene=IL36G
NPC2	NPC Intracellular Cholesterol Transporter 2	Protein Coding	41	GC14M074476	11.9	https://www.genecards.org/cgi-bin/carddisp.pl?gene=NPC2
IL16	Interleukin 16	Protein Coding	42	GC15P081159	11.89	https://www.genecards.org/cgi-bin/carddisp.pl?gene=IL16
IFNGR1	Interferon Gamma Receptor 1	Protein Coding	50	GC06M137197	11.88	https://www.genecards.org/cgi-bin/carddisp.pl?gene=IFNGR1
RAF1	Raf-1 Proto-Oncogene, Serine/Threonine Kinase	Protein Coding	54	GC03M012583	11.86	https://www.genecards.org/cgi-bin/carddisp.pl?gene=RAF1
VCAM1	Vascular Cell Adhesion Molecule 1	Protein Coding	45	GC01P100719	11.86	https://www.genecards.org/cgi-bin/carddisp.pl?gene=VCAM1
CASP3	Caspase 3	Protein Coding	50	GC04M184627	11.81	https://www.genecards.org/cgi-bin/carddisp.pl?gene=CASP3
CASP8	Caspase 8	Protein Coding	52	GC02P201233	11.8	https://www.genecards.org/cgi-bin/carddisp.pl?gene=CASP8
IRF1	Interferon Regulatory Factor 1	Protein Coding	47	GC05M132481	11.79	https://www.genecards.org/cgi-bin/carddisp.pl?gene=IRF1
IL4R	Interleukin 4 Receptor	Protein Coding	47	GC16P027325	11.72	https://www.genecards.org/cgi-bin/carddisp.pl?gene=IL4R
C5AR1	Complement C5a Receptor 1	Protein Coding	43	GC19P047290	11.7	https://www.genecards.org/cgi-bin/carddisp.pl?gene=C5AR1
CD274	CD274 Molecule	Protein Coding	44	GC09P005450	11.69	https://www.genecards.org/cgi-bin/carddisp.pl?gene=CD274
MAPK8	Mitogen-Activated Protein Kinase 8	Protein Coding	50	GC10P048306	11.67	https://www.genecards.org/cgi-bin/carddisp.pl?gene=MAPK8
GLUL	Glutamate-Ammonia Ligase	Protein Coding	49	GC01M182350	11.63	https://www.genecards.org/cgi-bin/carddisp.pl?gene=GLUL
IFNB1	Interferon Beta 1	Protein Coding	41	GC09M021077	11.62	https://www.genecards.org/cgi-bin/carddisp.pl?gene=IFNB1
CD5L	CD5 Molecule Like	Protein Coding	39	GC01M157800	11.6	https://www.genecards.org/cgi-bin/carddisp.pl?gene=CD5L
TNFRSF1B	TNF Receptor Superfamily Member 1B	Protein Coding	47	GC01P012167	11.6	https://www.genecards.org/cgi-bin/carddisp.pl?gene=TNFRSF1B
PTPRJ	Protein Tyrosine Phosphatase Receptor Type J	Protein Coding	45	GC11P048002	11.59	https://www.genecards.org/cgi-bin/carddisp.pl?gene=PTPRJ
RAC1	Rac Family Small GTPase 1	Protein Coding	49	GC07P006380	11.54	https://www.genecards.org/cgi-bin/carddisp.pl?gene=RAC1
FOS	Fos Proto-Oncogene, AP-1 Transcription Factor Subunit	Protein Coding	50	GC14P075278	11.53	https://www.genecards.org/cgi-bin/carddisp.pl?gene=FOS
IL36RN	Interleukin 36 Receptor Antagonist	Protein Coding	41	GC02P115306	11.53	https://www.genecards.org/cgi-bin/carddisp.pl?gene=IL36RN
TREM2	Triggering Receptor Expressed On Myeloid Cells 2	Protein Coding	43	GC06M042280	11.51	https://www.genecards.org/cgi-bin/carddisp.pl?gene=TREM2
PLA2G5	Phospholipase A2 Group V	Protein Coding	44	GC01P020028	11.51	https://www.genecards.org/cgi-bin/carddisp.pl?gene=PLA2G5
SGCG	Sarcoglycan Gamma	Protein Coding	42	GC13P023160	11.5	https://www.genecards.org/cgi-bin/carddisp.pl?gene=SGCG
TLR6	Toll Like Receptor 6	Protein Coding	44	GC04M038828	11.5	https://www.genecards.org/cgi-bin/carddisp.pl?gene=TLR6
BRAF	B-Raf Proto-Oncogene, Serine/Threonine Kinase	Protein Coding	54	GC07M140719	11.48	https://www.genecards.org/cgi-bin/carddisp.pl?gene=BRAF
IL7	Interleukin 7	Protein Coding	42	GC08M078689	11.47	https://www.genecards.org/cgi-bin/carddisp.pl?gene=IL7
P2RX7	Purinergic Receptor P2X 7	Protein Coding	45	GC12P122829	11.47	https://www.genecards.org/cgi-bin/carddisp.pl?gene=P2RX7
SIGLEC1	Sialic Acid Binding Ig Like Lectin 1	Protein Coding	40	GC20M003686	11.43	https://www.genecards.org/cgi-bin/carddisp.pl?gene=SIGLEC1
CXCL9	C-X-C Motif Chemokine Ligand 9	Protein Coding	39	GC04M076001	11.39	https://www.genecards.org/cgi-bin/carddisp.pl?gene=CXCL9
ELANE	Elastase, Neutrophil Expressed	Protein Coding	46	GC19P000854	11.38	https://www.genecards.org/cgi-bin/carddisp.pl?gene=ELANE
S100A8	S100 Calcium Binding Protein A8	Protein Coding	42	GC01M153391	11.36	https://www.genecards.org/cgi-bin/carddisp.pl?gene=S100A8
MEFV	MEFV Innate Immuity Regulator, Pyrin	Protein Coding	43	GC16M003281	11.34	https://www.genecards.org/cgi-bin/carddisp.pl?gene=MEFV
IRGM	Immunity Related GTPase M	Protein Coding	38	GC05P150846	11.31	https://www.genecards.org/cgi-bin/carddisp.pl?gene=IRGM
CCL19	C-C Motif Chemokine Ligand 19	Protein Coding	41	GC09M034692	11.29	https://www.genecards.org/cgi-bin/carddisp.pl?gene=CCL19
ITIH4	Inter-Alpha-Trypsin Inhibitor Heavy Chain 4	Protein Coding	42	GC03M052812	11.27	https://www.genecards.org/cgi-bin/carddisp.pl?gene=ITIH4
CX3CL1	C-X3-C Motif Chemokine Ligand 1	Protein Coding	42	GC16P057372	11.27	https://www.genecards.org/cgi-bin/carddisp.pl?gene=CX3CL1
IRF4	Interferon Regulatory Factor 4	Protein Coding	43	GC06P000391	11.27	https://www.genecards.org/cgi-bin/carddisp.pl?gene=IRF4
CD247	CD247 Molecule	Protein Coding	49	GC01M167399	11.27	https://www.genecards.org/cgi-bin/carddisp.pl?gene=CD247
CXCR1	C-X-C Motif Chemokine Receptor 1	Protein Coding	43	GC02M218162	11.24	https://www.genecards.org/cgi-bin/carddisp.pl?gene=CXCR1
LIF	LIF Interleukin 6 Family Cytokine	Protein Coding	43	GC22M030240	11.2	https://www.genecards.org/cgi-bin/carddisp.pl?gene=LIF
SFTPA1	Surfactant Protein A1	Protein Coding	41	GC10P084171	11.19	https://www.genecards.org/cgi-bin/carddisp.pl?gene=SFTPA1
IL23A	Interleukin 23 Subunit Alpha	Protein Coding	39	GC12P056335	11.17	https://www.genecards.org/cgi-bin/carddisp.pl?gene=IL23A
MAFB	MAF BZIP Transcription Factor B	Protein Coding	43	GC20M040685	11.17	https://www.genecards.org/cgi-bin/carddisp.pl?gene=MAFB
MECP2	Methyl-CpG Binding Protein 2	Protein Coding	45	GC0XM154021	11.16	https://www.genecards.org/cgi-bin/carddisp.pl?gene=MECP2
MUC1	Mucin 1, Cell Surface Associated	Protein Coding	47	GC01M155185	11.14	https://www.genecards.org/cgi-bin/carddisp.pl?gene=MUC1
SYS1	SYS1 Golgi Trafficking Protein	Protein Coding	31	GC20P045361	11.11	https://www.genecards.org/cgi-bin/carddisp.pl?gene=SYS1
IL37	Interleukin 37	Protein Coding	37	GC02P115304	11.11	https://www.genecards.org/cgi-bin/carddisp.pl?gene=IL37
MERTK	MER Proto-Oncogene, Tyrosine Kinase	Protein Coding	50	GC02P111898	11.05	https://www.genecards.org/cgi-bin/carddisp.pl?gene=MERTK
CD84	CD84 Molecule	Protein Coding	41	GC01M160541	11.04	https://www.genecards.org/cgi-bin/carddisp.pl?gene=CD84
TP53	Tumor Protein P53	Protein Coding	54	GC17M007661	11.03	https://www.genecards.org/cgi-bin/carddisp.pl?gene=TP53
PIK3R1	Phosphoinositide-3-Kinase Regulatory Subunit 1	Protein Coding	51	GC05P068215	11.02	https://www.genecards.org/cgi-bin/carddisp.pl?gene=PIK3R1
CD27	CD27 Molecule	Protein Coding	45	GC12P008144	11.02	https://www.genecards.org/cgi-bin/carddisp.pl?gene=CD27
HSPD1	Heat Shock Protein Family D (Hsp60) Member 1	Protein Coding	47	GC02M197486	10.98	https://www.genecards.org/cgi-bin/carddisp.pl?gene=HSPD1
TYROBP	Transmembrane Immune Signaling Adaptor TYROBP	Protein Coding	43	GC19M035904	10.97	https://www.genecards.org/cgi-bin/carddisp.pl?gene=TYROBP
HLA-DQA1	Major Histocompatibility Complex, Class II, DQ Alpha 1	Protein Coding	42	GC06P047340	10.96	https://www.genecards.org/cgi-bin/carddisp.pl?gene=HLA-DQA1
BCL6	BCL6 Transcription Repressor	Protein Coding	45	GC03M187721	10.9	https://www.genecards.org/cgi-bin/carddisp.pl?gene=BCL6
ITGAX	Integrin Subunit Alpha X	Protein Coding	44	GC16P031570	10.89	https://www.genecards.org/cgi-bin/carddisp.pl?gene=ITGAX
SRC	SRC Proto-Oncogene, Non-Receptor Tyrosine Kinase	Protein Coding	51	GC20P037344	10.88	https://www.genecards.org/cgi-bin/carddisp.pl?gene=SRC
PLA2G4A	Phospholipase A2 Group IVA	Protein Coding	49	GC01P186798	10.88	https://www.genecards.org/cgi-bin/carddisp.pl?gene=PLA2G4A
TNFSF4	TNF Superfamily Member 4	Protein Coding	40	GC01M173183	10.83	https://www.genecards.org/cgi-bin/carddisp.pl?gene=TNFSF4
S100A9	S100 Calcium Binding Protein A9	Protein Coding	43	GC01P153357	10.76	https://www.genecards.org/cgi-bin/carddisp.pl?gene=S100A9
AP3B1	Adaptor Related Protein Complex 3 Subunit Beta 1	Protein Coding	45	GC05M078000	10.75	https://www.genecards.org/cgi-bin/carddisp.pl?gene=AP3B1
AARS2	Alanyl-TRNA Synthetase 2, Mitochondrial	Protein Coding	42	GC06M044297	10.73	https://www.genecards.org/cgi-bin/carddisp.pl?gene=AARS2
SMAD3	SMAD Family Member 3	Protein Coding	49	GC15P067063	10.72	https://www.genecards.org/cgi-bin/carddisp.pl?gene=SMAD3
CD69	CD69 Molecule	Protein Coding	40	GC12M013857	10.69	https://www.genecards.org/cgi-bin/carddisp.pl?gene=CD69
ADA	Adenosine Deaminase	Protein Coding	51	GC20M044620	10.68	https://www.genecards.org/cgi-bin/carddisp.pl?gene=ADA
FYN	FYN Proto-Oncogene, Src Family Tyrosine Kinase	Protein Coding	48	GC06M111660	10.68	https://www.genecards.org/cgi-bin/carddisp.pl?gene=FYN
RBBP4	RB Binding Protein 4, Chromatin Remodeling Factor	Protein Coding	43	GC01P032651	10.68	https://www.genecards.org/cgi-bin/carddisp.pl?gene=RBBP4
SAMD9L	Sterile Alpha Motif Domain Containing 9 Like	Protein Coding	36	GC07M093130	10.67	https://www.genecards.org/cgi-bin/carddisp.pl?gene=SAMD9L
IL2RB	Interleukin 2 Receptor Subunit Beta	Protein Coding	48	GC22M037125	10.67	https://www.genecards.org/cgi-bin/carddisp.pl?gene=IL2RB
NLRP1	NLR Family Pyrin Domain Containing 1	Protein Coding	44	GC17M005499	10.65	https://www.genecards.org/cgi-bin/carddisp.pl?gene=NLRP1
ALOX5	Arachidonate 5-Lipoxygenase	Protein Coding	48	GC10P045374	10.64	https://www.genecards.org/cgi-bin/carddisp.pl?gene=ALOX5
CREB1	CAMP Responsive Element Binding Protein 1	Protein Coding	48	GC02P207529	10.63	https://www.genecards.org/cgi-bin/carddisp.pl?gene=CREB1
GZMB	Granzyme B	Protein Coding	45	GC14M024630	10.62	https://www.genecards.org/cgi-bin/carddisp.pl?gene=GZMB
PXK	PX Domain Containing Serine/Threonine Kinase Like	Protein Coding	38	GC03P058333	10.61	https://www.genecards.org/cgi-bin/carddisp.pl?gene=PXK
AIF1	Allograft Inflammatory Factor 1	Protein Coding	39	GC06P047304	10.6	https://www.genecards.org/cgi-bin/carddisp.pl?gene=AIF1
MMP3	Matrix Metallopeptidase 3	Protein Coding	51	GC11M102835	10.58	https://www.genecards.org/cgi-bin/carddisp.pl?gene=MMP3
IFNA2	Interferon Alpha 2	Protein Coding	41	GC09M021384	10.55	https://www.genecards.org/cgi-bin/carddisp.pl?gene=IFNA2
GATA2	GATA Binding Protein 2	Protein Coding	47	GC03M128479	10.54	https://www.genecards.org/cgi-bin/carddisp.pl?gene=GATA2
B2M	Beta-2-Microglobulin	Protein Coding	48	GC15P044711	10.53	https://www.genecards.org/cgi-bin/carddisp.pl?gene=B2M
JAZF1	JAZF Zinc Finger 1	Protein Coding	39	GC07M027830	10.52	https://www.genecards.org/cgi-bin/carddisp.pl?gene=JAZF1
IL33	Interleukin 33	Protein Coding	40	GC09P006206	10.5	https://www.genecards.org/cgi-bin/carddisp.pl?gene=IL33
SP1	Sp1 Transcription Factor	Protein Coding	44	GC12P053380	10.5	https://www.genecards.org/cgi-bin/carddisp.pl?gene=SP1
AIM2	Absent In Melanoma 2	Protein Coding	41	GC01M159062	10.48	https://www.genecards.org/cgi-bin/carddisp.pl?gene=AIM2
PYCARD	PYD And CARD Domain Containing	Protein Coding	43	GC16M031201	10.47	https://www.genecards.org/cgi-bin/carddisp.pl?gene=PYCARD
CXCL13	C-X-C Motif Chemokine Ligand 13	Protein Coding	41	GC04P077511	10.46	https://www.genecards.org/cgi-bin/carddisp.pl?gene=CXCL13
MAPK3	Mitogen-Activated Protein Kinase 3	Protein Coding	49	GC16M030117	10.42	https://www.genecards.org/cgi-bin/carddisp.pl?gene=MAPK3
CTNNB1	Catenin Beta 1	Protein Coding	53	GC03P041236	10.4	https://www.genecards.org/cgi-bin/carddisp.pl?gene=CTNNB1
NR1H2	Nuclear Receptor Subfamily 1 Group H Member 2	Protein Coding	48	GC19P050329	10.39	https://www.genecards.org/cgi-bin/carddisp.pl?gene=NR1H2
UNC119	Unc-119 Lipid Binding Chaperone	Protein Coding	41	GC17M028546	10.39	https://www.genecards.org/cgi-bin/carddisp.pl?gene=UNC119
BANK1	B Cell Scaffold Protein With Ankyrin Repeats 1	Protein Coding	37	GC04P101411	10.38	https://www.genecards.org/cgi-bin/carddisp.pl?gene=BANK1
STING1	Stimulator Of Interferon Response CGAMP Interactor 1	Protein Coding	34	GC05M139476	10.35	https://www.genecards.org/cgi-bin/carddisp.pl?gene=STING1
RHOA	Ras Homolog Family Member A	Protein Coding	46	GC03M049359	10.35	https://www.genecards.org/cgi-bin/carddisp.pl?gene=RHOA
C5	Complement C5	Protein Coding	46	GC09M120952	10.35	https://www.genecards.org/cgi-bin/carddisp.pl?gene=C5
ADA2	Adenosine Deaminase 2	Protein Coding	34	GC22M017179	10.35	https://www.genecards.org/cgi-bin/carddisp.pl?gene=ADA2
SIRT1	Sirtuin 1	Protein Coding	49	GC10P067884	10.33	https://www.genecards.org/cgi-bin/carddisp.pl?gene=SIRT1
MMP2	Matrix Metallopeptidase 2	Protein Coding	53	GC16P055390	10.32	https://www.genecards.org/cgi-bin/carddisp.pl?gene=MMP2
TRAF6	TNF Receptor Associated Factor 6	Protein Coding	47	GC11M036467	10.31	https://www.genecards.org/cgi-bin/carddisp.pl?gene=TRAF6
PRKCE	Protein Kinase C Epsilon	Protein Coding	50	GC02P045651	10.3	https://www.genecards.org/cgi-bin/carddisp.pl?gene=PRKCE
F3	Coagulation Factor III, Tissue Factor	Protein Coding	45	GC01M094530	10.26	https://www.genecards.org/cgi-bin/carddisp.pl?gene=F3
SIRPA	Signal Regulatory Protein Alpha	Protein Coding	43	GC20P001894	10.26	https://www.genecards.org/cgi-bin/carddisp.pl?gene=SIRPA
PRL	Prolactin	Protein Coding	44	GC06M022230	10.25	https://www.genecards.org/cgi-bin/carddisp.pl?gene=PRL
LGALS3	Galectin 3	Protein Coding	44	GC14P055124	10.23	https://www.genecards.org/cgi-bin/carddisp.pl?gene=LGALS3
TLR5	Toll Like Receptor 5	Protein Coding	47	GC01M223109	10.21	https://www.genecards.org/cgi-bin/carddisp.pl?gene=TLR5
INS	Insulin	Protein Coding	48	GC11M002159	10.21	https://www.genecards.org/cgi-bin/carddisp.pl?gene=INS
NOTCH1	Notch Receptor 1	Protein Coding	51	GC09M136602	10.19	https://www.genecards.org/cgi-bin/carddisp.pl?gene=NOTCH1
HLA-DRA	Major Histocompatibility Complex, Class II, DR Alpha	Protein Coding	47	GC06P032439	10.18	https://www.genecards.org/cgi-bin/carddisp.pl?gene=HLA-DRA
DNASE1L3	Deoxyribonuclease 1 Like 3	Protein Coding	43	GC03M058192	10.18	https://www.genecards.org/cgi-bin/carddisp.pl?gene=DNASE1L3
CXCL16	C-X-C Motif Chemokine Ligand 16	Protein Coding	40	GC17M004733	10.16	https://www.genecards.org/cgi-bin/carddisp.pl?gene=CXCL16
FLT1	Fms Related Receptor Tyrosine Kinase 1	Protein Coding	51	GC13M028300	10.14	https://www.genecards.org/cgi-bin/carddisp.pl?gene=FLT1
LIPE	Lipase E, Hormone Sensitive Type	Protein Coding	47	GC19M042401	10.13	https://www.genecards.org/cgi-bin/carddisp.pl?gene=LIPE
UNC13B	Unc-13 Homolog B	Protein Coding	41	GC09P035161	10.13	https://www.genecards.org/cgi-bin/carddisp.pl?gene=UNC13B
HFE	Homeostatic Iron Regulator	Protein Coding	43	GC06P026087	10.1	https://www.genecards.org/cgi-bin/carddisp.pl?gene=HFE
PLCG1	Phospholipase C Gamma 1	Protein Coding	47	GC20P041136	10.08	https://www.genecards.org/cgi-bin/carddisp.pl?gene=PLCG1
CDK9	Cyclin Dependent Kinase 9	Protein Coding	45	GC09P127814	10.08	https://www.genecards.org/cgi-bin/carddisp.pl?gene=CDK9
C4B	Complement C4B (Chido Blood Group)	Protein Coding	41	GC06P032014	10.06	https://www.genecards.org/cgi-bin/carddisp.pl?gene=C4B
LEP	Leptin	Protein Coding	47	GC07P128241	10.05	https://www.genecards.org/cgi-bin/carddisp.pl?gene=LEP
CARD9	Caspase Recruitment Domain Family Member 9	Protein Coding	44	GC09M136361	10.04	https://www.genecards.org/cgi-bin/carddisp.pl?gene=CARD9
MEX3D	Mex-3 RNA Binding Family Member D	Protein Coding	35	GC19M001554	10.04	https://www.genecards.org/cgi-bin/carddisp.pl?gene=MEX3D
TRIM21	Tripartite Motif Containing 21	Protein Coding	42	GC11M004384	9.99	https://www.genecards.org/cgi-bin/carddisp.pl?gene=TRIM21
HSPA4	Heat Shock Protein Family A (Hsp70) Member 4	Protein Coding	41	GC05P133051	9.97	https://www.genecards.org/cgi-bin/carddisp.pl?gene=HSPA4
GPNMB	Glycoprotein Nmb	Protein Coding	44	GC07P023238	9.96	https://www.genecards.org/cgi-bin/carddisp.pl?gene=GPNMB
TIMP1	TIMP Metallopeptidase Inhibitor 1	Protein Coding	45	GC0XP047583	9.95	https://www.genecards.org/cgi-bin/carddisp.pl?gene=TIMP1
SRF	Serum Response Factor	Protein Coding	41	GC06P043171	9.95	https://www.genecards.org/cgi-bin/carddisp.pl?gene=SRF
F13A1	Coagulation Factor XIII A Chain	Protein Coding	45	GC06M006144	9.94	https://www.genecards.org/cgi-bin/carddisp.pl?gene=F13A1
LTA	Lymphotoxin Alpha	Protein Coding	42	GC06P047303	9.93	https://www.genecards.org/cgi-bin/carddisp.pl?gene=LTA
IL12RB1	Interleukin 12 Receptor Subunit Beta 1	Protein Coding	44	GC19M018058	9.93	https://www.genecards.org/cgi-bin/carddisp.pl?gene=IL12RB1
MTOR	Mechanistic Target Of Rapamycin Kinase	Protein Coding	54	GC01M011106	9.91	https://www.genecards.org/cgi-bin/carddisp.pl?gene=MTOR
LAMP1	Lysosomal Associated Membrane Protein 1	Protein Coding	43	GC13P113297	9.91	https://www.genecards.org/cgi-bin/carddisp.pl?gene=LAMP1
TKT	Transketolase	Protein Coding	46	GC03M053224	9.88	https://www.genecards.org/cgi-bin/carddisp.pl?gene=TKT
KIAA0319L	KIAA0319 Like	Protein Coding	38	GC01M035433	9.88	https://www.genecards.org/cgi-bin/carddisp.pl?gene=KIAA0319L
MIR155	MicroRNA 155	RNA Gene	18	GC21P025573	9.86	https://www.genecards.org/cgi-bin/carddisp.pl?gene=MIR155
ALOX15	Arachidonate 15-Lipoxygenase	Protein Coding	44	GC17M004630	9.85	https://www.genecards.org/cgi-bin/carddisp.pl?gene=ALOX15
CTSK	Cathepsin K	Protein Coding	48	GC01M150796	9.85	https://www.genecards.org/cgi-bin/carddisp.pl?gene=CTSK
TNFRSF11A	TNF Receptor Superfamily Member 11a	Protein Coding	45	GC18P062325	9.85	https://www.genecards.org/cgi-bin/carddisp.pl?gene=TNFRSF11A
HLA-DQA2	Major Histocompatibility Complex, Class II, DQ Alpha 2	Protein Coding	37	GC06P032741	9.85	https://www.genecards.org/cgi-bin/carddisp.pl?gene=HLA-DQA2
ELN	Elastin	Protein Coding	44	GC07P074027	9.84	https://www.genecards.org/cgi-bin/carddisp.pl?gene=ELN
CH25H	Cholesterol 25-Hydroxylase	Protein Coding	37	GC10M089205	9.84	https://www.genecards.org/cgi-bin/carddisp.pl?gene=CH25H
CDC42	Cell Division Cycle 42	Protein Coding	51	GC01P022057	9.83	https://www.genecards.org/cgi-bin/carddisp.pl?gene=CDC42
MAP2K1	Mitogen-Activated Protein Kinase Kinase 1	Protein Coding	54	GC15P066386	9.83	https://www.genecards.org/cgi-bin/carddisp.pl?gene=MAP2K1
NRROS	Negative Regulator Of Reactive Oxygen Species	Protein Coding	33	GC03P196639	9.82	https://www.genecards.org/cgi-bin/carddisp.pl?gene=NRROS
COPA	COPI Coat Complex Subunit Alpha	Protein Coding	41	GC01M160288	9.82	https://www.genecards.org/cgi-bin/carddisp.pl?gene=COPA
OSTM1	Osteoclastogenesis Associated Transmembrane Protein 1	Protein Coding	38	GC06M108041	9.81	https://www.genecards.org/cgi-bin/carddisp.pl?gene=OSTM1
FOXP1	Forkhead Box P1	Protein Coding	45	GC03M070926	9.8	https://www.genecards.org/cgi-bin/carddisp.pl?gene=FOXP1
PPT1	Palmitoyl-Protein Thioesterase 1	Protein Coding	45	GC01M040072	9.8	https://www.genecards.org/cgi-bin/carddisp.pl?gene=PPT1
IL7R	Interleukin 7 Receptor	Protein Coding	47	GC05P035852	9.79	https://www.genecards.org/cgi-bin/carddisp.pl?gene=IL7R
BLK	BLK Proto-Oncogene, Src Family Tyrosine Kinase	Protein Coding	51	GC08P011486	9.76	https://www.genecards.org/cgi-bin/carddisp.pl?gene=BLK
PIK3CA	Phosphatidylinositol-4,5-Bisphosphate 3-Kinase Catalytic Subunit Alpha	Protein Coding	52	GC03P179148	9.76	https://www.genecards.org/cgi-bin/carddisp.pl?gene=PIK3CA
VAV3	Vav Guanine Nucleotide Exchange Factor 3	Protein Coding	43	GC01M107571	9.75	https://www.genecards.org/cgi-bin/carddisp.pl?gene=VAV3
MYC	MYC Proto-Oncogene, BHLH Transcription Factor	Protein Coding	51	GC08P127735	9.74	https://www.genecards.org/cgi-bin/carddisp.pl?gene=MYC
CLEC12A	C-Type Lectin Domain Family 12 Member A	Protein Coding	37	GC12P009951	9.74	https://www.genecards.org/cgi-bin/carddisp.pl?gene=CLEC12A
CXCR2	C-X-C Motif Chemokine Receptor 2	Protein Coding	48	GC02P218125	9.73	https://www.genecards.org/cgi-bin/carddisp.pl?gene=CXCR2
MYO5A	Myosin VA	Protein Coding	44	GC15M060775	9.72	https://www.genecards.org/cgi-bin/carddisp.pl?gene=MYO5A
IL36B	Interleukin 36 Beta	Protein Coding	35	GC02M113022	9.71	https://www.genecards.org/cgi-bin/carddisp.pl?gene=IL36B
TLR8	Toll Like Receptor 8	Protein Coding	47	GC0XP012924	9.69	https://www.genecards.org/cgi-bin/carddisp.pl?gene=TLR8
FCAR	Fc Fragment Of IgA Receptor	Protein Coding	41	GC19P055445	9.68	https://www.genecards.org/cgi-bin/carddisp.pl?gene=FCAR
TNC	Tenascin C	Protein Coding	48	GC09M115019	9.67	https://www.genecards.org/cgi-bin/carddisp.pl?gene=TNC
RASGRP1	RAS Guanyl Releasing Protein 1	Protein Coding	46	GC15M038488	9.67	https://www.genecards.org/cgi-bin/carddisp.pl?gene=RASGRP1
GNLY	Granulysin	Protein Coding	38	GC02P085685	9.65	https://www.genecards.org/cgi-bin/carddisp.pl?gene=GNLY
SLAMF6	SLAM Family Member 6	Protein Coding	40	GC01M160454	9.64	https://www.genecards.org/cgi-bin/carddisp.pl?gene=SLAMF6
DNMT1	DNA Methyltransferase 1	Protein Coding	50	GC19M010133	9.63	https://www.genecards.org/cgi-bin/carddisp.pl?gene=DNMT1
UBE2L3	Ubiquitin Conjugating Enzyme E2 L3	Protein Coding	45	GC22P021549	9.63	https://www.genecards.org/cgi-bin/carddisp.pl?gene=UBE2L3
ANGPT1	Angiopoietin 1	Protein Coding	45	GC08M107246	9.61	https://www.genecards.org/cgi-bin/carddisp.pl?gene=ANGPT1
MFHAS1	Malignant Fibrous Histiocytoma Amplified Sequence 1	Protein Coding	35	GC08M008783	9.6	https://www.genecards.org/cgi-bin/carddisp.pl?gene=MFHAS1
ACP5	Acid Phosphatase 5, Tartrate Resistant	Protein Coding	47	GC19M011574	9.59	https://www.genecards.org/cgi-bin/carddisp.pl?gene=ACP5
TCF3	Transcription Factor 3	Protein Coding	45	GC19M001609	9.59	https://www.genecards.org/cgi-bin/carddisp.pl?gene=TCF3
CTSB	Cathepsin B	Protein Coding	51	GC08M011842	9.58	https://www.genecards.org/cgi-bin/carddisp.pl?gene=CTSB
EIF2B4	Eukaryotic Translation Initiation Factor 2B Subunit Delta	Protein Coding	44	GC02M027364	9.56	https://www.genecards.org/cgi-bin/carddisp.pl?gene=EIF2B4
PNPLA2	Patatin Like Phospholipase Domain Containing 2	Protein Coding	44	GC11P000896	9.55	https://www.genecards.org/cgi-bin/carddisp.pl?gene=PNPLA2
SOCS1	Suppressor Of Cytokine Signaling 1	Protein Coding	43	GC16M011255	9.55	https://www.genecards.org/cgi-bin/carddisp.pl?gene=SOCS1
ZFP36	ZFP36 Ring Finger Protein	Protein Coding	39	GC19P039406	9.52	https://www.genecards.org/cgi-bin/carddisp.pl?gene=ZFP36
TBX2	T-Box Transcription Factor 2	Protein Coding	45	GC17P061399	9.52	https://www.genecards.org/cgi-bin/carddisp.pl?gene=TBX2
OAS1	2'-5'-Oligoadenylate Synthetase 1	Protein Coding	45	GC12P112906	9.52	https://www.genecards.org/cgi-bin/carddisp.pl?gene=OAS1
JAK1	Janus Kinase 1	Protein Coding	50	GC01M064833	9.5	https://www.genecards.org/cgi-bin/carddisp.pl?gene=JAK1
EPSTI1	Epithelial Stromal Interaction 1	Protein Coding	35	GC13M042886	9.5	https://www.genecards.org/cgi-bin/carddisp.pl?gene=EPSTI1
ICAM3	Intercellular Adhesion Molecule 3	Protein Coding	41	GC19M010335	9.48	https://www.genecards.org/cgi-bin/carddisp.pl?gene=ICAM3
SCARB2	Scavenger Receptor Class B Member 2	Protein Coding	44	GC04M076158	9.48	https://www.genecards.org/cgi-bin/carddisp.pl?gene=SCARB2
GBA	Glucosylceramidase Beta	Protein Coding	47	GC01M155234	9.45	https://www.genecards.org/cgi-bin/carddisp.pl?gene=GBA
S100B	S100 Calcium Binding Protein B	Protein Coding	45	GC21M047431	9.44	https://www.genecards.org/cgi-bin/carddisp.pl?gene=S100B
GC	GC Vitamin D Binding Protein	Protein Coding	43	GC04M071741	9.42	https://www.genecards.org/cgi-bin/carddisp.pl?gene=GC
LTF	Lactotransferrin	Protein Coding	43	GC03M046435	9.42	https://www.genecards.org/cgi-bin/carddisp.pl?gene=LTF
C3	Complement C3	Protein Coding	47	GC19M006677	9.41	https://www.genecards.org/cgi-bin/carddisp.pl?gene=C3
CLEC4E	C-Type Lectin Domain Family 4 Member E	Protein Coding	37	GC12M008535	9.4	https://www.genecards.org/cgi-bin/carddisp.pl?gene=CLEC4E
HSP90AA1	Heat Shock Protein 90 Alpha Family Class A Member 1	Protein Coding	48	GC14M102080	9.39	https://www.genecards.org/cgi-bin/carddisp.pl?gene=HSP90AA1
IL21	Interleukin 21	Protein Coding	43	GC04M122612	9.37	https://www.genecards.org/cgi-bin/carddisp.pl?gene=IL21
CD8A	CD8a Molecule	Protein Coding	46	GC02M086784	9.31	https://www.genecards.org/cgi-bin/carddisp.pl?gene=CD8A
CSK	C-Terminal Src Kinase	Protein Coding	48	GC15P074782	9.3	https://www.genecards.org/cgi-bin/carddisp.pl?gene=CSK
APP	Amyloid Beta Precursor Protein	Protein Coding	51	GC21M025880	9.3	https://www.genecards.org/cgi-bin/carddisp.pl?gene=APP
LIPC	Lipase C, Hepatic Type	Protein Coding	44	GC15P058410	9.29	https://www.genecards.org/cgi-bin/carddisp.pl?gene=LIPC
TNFSF13B	TNF Superfamily Member 13b	Protein Coding	45	GC13P108251	9.28	https://www.genecards.org/cgi-bin/carddisp.pl?gene=TNFSF13B
LAMP5	Lysosomal Associated Membrane Protein Family Member 5	Protein Coding	33	GC20P009514	9.28	https://www.genecards.org/cgi-bin/carddisp.pl?gene=LAMP5
SERPINE1	Serpin Family E Member 1	Protein Coding	50	GC07P101127	9.28	https://www.genecards.org/cgi-bin/carddisp.pl?gene=SERPINE1
TPP1	Tripeptidyl Peptidase 1	Protein Coding	43	GC11M006616	9.27	https://www.genecards.org/cgi-bin/carddisp.pl?gene=TPP1
CLEC7A	C-Type Lectin Domain Containing 7A	Protein Coding	44	GC12M013863	9.27	https://www.genecards.org/cgi-bin/carddisp.pl?gene=CLEC7A
CD55	CD55 Molecule (Cromer Blood Group)	Protein Coding	47	GC01P207321	9.25	https://www.genecards.org/cgi-bin/carddisp.pl?gene=CD55
AGFG1	ArfGAP With FG Repeats 1	Protein Coding	39	GC02P227473	9.25	https://www.genecards.org/cgi-bin/carddisp.pl?gene=AGFG1
SNCA	Synuclein Alpha	Protein Coding	50	GC04M089724	9.25	https://www.genecards.org/cgi-bin/carddisp.pl?gene=SNCA
GULP1	GULP PTB Domain Containing Engulfment Adaptor 1	Protein Coding	36	GC02P188291	9.25	https://www.genecards.org/cgi-bin/carddisp.pl?gene=GULP1
RFX5	Regulatory Factor X5	Protein Coding	41	GC01M151340	9.24	https://www.genecards.org/cgi-bin/carddisp.pl?gene=RFX5
HUWE1	HECT, UBA And WWE Domain Containing E3 Ubiquitin Protein Ligase 1	Protein Coding	44	GC0XM053532	9.22	https://www.genecards.org/cgi-bin/carddisp.pl?gene=HUWE1
CD19	CD19 Molecule	Protein Coding	49	GC16P029083	9.2	https://www.genecards.org/cgi-bin/carddisp.pl?gene=CD19
VAC14	VAC14 Component Of PIKFYVE Complex	Protein Coding	43	GC16M070688	9.19	https://www.genecards.org/cgi-bin/carddisp.pl?gene=VAC14
CEBPB	CCAAT Enhancer Binding Protein Beta	Protein Coding	43	GC20P050190	9.19	https://www.genecards.org/cgi-bin/carddisp.pl?gene=CEBPB
CLEC5A	C-Type Lectin Domain Containing 5A	Protein Coding	34	GC07M141927	9.18	https://www.genecards.org/cgi-bin/carddisp.pl?gene=CLEC5A
RBBP7	RB Binding Protein 7, Chromatin Remodeling Factor	Protein Coding	40	GC0XM016839	9.17	https://www.genecards.org/cgi-bin/carddisp.pl?gene=RBBP7
TFRC	Transferrin Receptor	Protein Coding	48	GC03M196027	9.16	https://www.genecards.org/cgi-bin/carddisp.pl?gene=TFRC
CTDSPL	CTD Small Phosphatase Like	Protein Coding	40	GC03P037861	9.16	https://www.genecards.org/cgi-bin/carddisp.pl?gene=CTDSPL
IL23R	Interleukin 23 Receptor	Protein Coding	44	GC01P067138	9.15	https://www.genecards.org/cgi-bin/carddisp.pl?gene=IL23R
ETV3	ETS Variant Transcription Factor 3	Protein Coding	36	GC01M157121	9.15	https://www.genecards.org/cgi-bin/carddisp.pl?gene=ETV3
GSN	Gelsolin	Protein Coding	48	GC09P121201	9.14	https://www.genecards.org/cgi-bin/carddisp.pl?gene=GSN
KIR3DL1	Killer Cell Immunoglobulin Like Receptor, Three Ig Domains And Long Cytoplasmic Tail 1	Protein Coding	40	GC19P055442	9.13	https://www.genecards.org/cgi-bin/carddisp.pl?gene=KIR3DL1
GLB1	Galactosidase Beta 1	Protein Coding	48	GC03M033013	9.1	https://www.genecards.org/cgi-bin/carddisp.pl?gene=GLB1
PNPLA1	Patatin Like Phospholipase Domain Containing 1	Protein Coding	37	GC06P047454	9.1	https://www.genecards.org/cgi-bin/carddisp.pl?gene=PNPLA1
TNFRSF11B	TNF Receptor Superfamily Member 11b	Protein Coding	47	GC08M118923	9.1	https://www.genecards.org/cgi-bin/carddisp.pl?gene=TNFRSF11B
MBP	Myelin Basic Protein	Protein Coding	44	GC18M076978	9.07	https://www.genecards.org/cgi-bin/carddisp.pl?gene=MBP
SYTL3	Synaptotagmin Like 3	Protein Coding	36	GC06P158644	9.07	https://www.genecards.org/cgi-bin/carddisp.pl?gene=SYTL3
HLA-DOB	Major Histocompatibility Complex, Class II, DO Beta	Protein Coding	40	GC06M032823	9.06	https://www.genecards.org/cgi-bin/carddisp.pl?gene=HLA-DOB
CXCL11	C-X-C Motif Chemokine Ligand 11	Protein Coding	40	GC04M076033	9.05	https://www.genecards.org/cgi-bin/carddisp.pl?gene=CXCL11
CD38	CD38 Molecule	Protein Coding	45	GC04P015779	9.05	https://www.genecards.org/cgi-bin/carddisp.pl?gene=CD38
HGF	Hepatocyte Growth Factor	Protein Coding	52	GC07M081699	9.04	https://www.genecards.org/cgi-bin/carddisp.pl?gene=HGF
PON1	Paraoxonase 1	Protein Coding	45	GC07M095297	9.03	https://www.genecards.org/cgi-bin/carddisp.pl?gene=PON1
ITGAV	Integrin Subunit Alpha V	Protein Coding	46	GC02P186589	9.03	https://www.genecards.org/cgi-bin/carddisp.pl?gene=ITGAV
CAMP	Cathelicidin Antimicrobial Peptide	Protein Coding	41	GC03P048266	9.03	https://www.genecards.org/cgi-bin/carddisp.pl?gene=CAMP
FOXP3	Forkhead Box P3	Protein Coding	46	GC0XM049250	9.03	https://www.genecards.org/cgi-bin/carddisp.pl?gene=FOXP3
HLA-B	Major Histocompatibility Complex, Class I, B	Protein Coding	45	GC06M031315	9.01	https://www.genecards.org/cgi-bin/carddisp.pl?gene=HLA-B
FGR	FGR Proto-Oncogene, Src Family Tyrosine Kinase	Protein Coding	48	GC01M027622	9	https://www.genecards.org/cgi-bin/carddisp.pl?gene=FGR
MX1	MX Dynamin Like GTPase 1	Protein Coding	41	GC21P041420	8.99	https://www.genecards.org/cgi-bin/carddisp.pl?gene=MX1
FLT3	Fms Related Receptor Tyrosine Kinase 3	Protein Coding	52	GC13M028003	8.99	https://www.genecards.org/cgi-bin/carddisp.pl?gene=FLT3
CD3D	CD3d Molecule	Protein Coding	47	GC11M118338	8.98	https://www.genecards.org/cgi-bin/carddisp.pl?gene=CD3D
CALR	Calreticulin	Protein Coding	51	GC19P012938	8.98	https://www.genecards.org/cgi-bin/carddisp.pl?gene=CALR
ETS2	ETS Proto-Oncogene 2, Transcription Factor	Protein Coding	42	GC21P038805	8.97	https://www.genecards.org/cgi-bin/carddisp.pl?gene=ETS2
CETP	Cholesteryl Ester Transfer Protein	Protein Coding	46	GC16P056961	8.96	https://www.genecards.org/cgi-bin/carddisp.pl?gene=CETP
CPM	Carboxypeptidase M	Protein Coding	42	GC12M068842	8.96	https://www.genecards.org/cgi-bin/carddisp.pl?gene=CPM
APOBEC3G	Apolipoprotein B MRNA Editing Enzyme Catalytic Subunit 3G	Protein Coding	41	GC22P039078	8.95	https://www.genecards.org/cgi-bin/carddisp.pl?gene=APOBEC3G
MRC2	Mannose Receptor C Type 2	Protein Coding	40	GC17P062627	8.94	https://www.genecards.org/cgi-bin/carddisp.pl?gene=MRC2
ZNF362	Zinc Finger Protein 362	Protein Coding	31	GC01P033256	8.92	https://www.genecards.org/cgi-bin/carddisp.pl?gene=ZNF362
CLEC10A	C-Type Lectin Domain Containing 10A	Protein Coding	40	GC17M007074	8.92	https://www.genecards.org/cgi-bin/carddisp.pl?gene=CLEC10A
PTX3	Pentraxin 3	Protein Coding	41	GC03P157436	8.92	https://www.genecards.org/cgi-bin/carddisp.pl?gene=PTX3
MLPH	Melanophilin	Protein Coding	43	GC02P237485	8.9	https://www.genecards.org/cgi-bin/carddisp.pl?gene=MLPH
STAP1	Signal Transducing Adaptor Family Member 1	Protein Coding	39	GC04P067558	8.89	https://www.genecards.org/cgi-bin/carddisp.pl?gene=STAP1
RUNX2	RUNX Family Transcription Factor 2	Protein Coding	47	GC06P047549	8.89	https://www.genecards.org/cgi-bin/carddisp.pl?gene=RUNX2
CLN6	CLN6 Transmembrane ER Protein	Protein Coding	37	GC15M068206	8.89	https://www.genecards.org/cgi-bin/carddisp.pl?gene=CLN6
GAS1	Growth Arrest Specific 1	Protein Coding	41	GC09M086944	8.88	https://www.genecards.org/cgi-bin/carddisp.pl?gene=GAS1
LCK	LCK Proto-Oncogene, Src Family Tyrosine Kinase	Protein Coding	52	GC01P032251	8.88	https://www.genecards.org/cgi-bin/carddisp.pl?gene=LCK
PTPN2	Protein Tyrosine Phosphatase Non-Receptor Type 2	Protein Coding	46	GC18M017325	8.88	https://www.genecards.org/cgi-bin/carddisp.pl?gene=PTPN2
IL1RAPL2	Interleukin 1 Receptor Accessory Protein Like 2	Protein Coding	37	GC0XP104566	8.88	https://www.genecards.org/cgi-bin/carddisp.pl?gene=IL1RAPL2
ANXA2	Annexin A2	Protein Coding	48	GC15M060347	8.87	https://www.genecards.org/cgi-bin/carddisp.pl?gene=ANXA2
ZFP36L1	ZFP36 Ring Finger Protein Like 1	Protein Coding	43	GC14M068787	8.87	https://www.genecards.org/cgi-bin/carddisp.pl?gene=ZFP36L1
VIM	Vimentin	Protein Coding	50	GC10P017227	8.86	https://www.genecards.org/cgi-bin/carddisp.pl?gene=VIM
CD79A	CD79a Molecule	Protein Coding	46	GC19P041877	8.85	https://www.genecards.org/cgi-bin/carddisp.pl?gene=CD79A
HLA-DRB5	Major Histocompatibility Complex, Class II, DR Beta 5	Protein Coding	40	GC06M032683	8.84	https://www.genecards.org/cgi-bin/carddisp.pl?gene=HLA-DRB5
AGER	Advanced Glycosylation End-Product Specific Receptor	Protein Coding	44	GC06M032180	8.84	https://www.genecards.org/cgi-bin/carddisp.pl?gene=AGER
CLN3	CLN3 Lysosomal/Endosomal Transmembrane Protein, Battenin	Protein Coding	43	GC16M028466	8.83	https://www.genecards.org/cgi-bin/carddisp.pl?gene=CLN3
H2BC21	H2B Clustered Histone 21	Protein Coding	31	GC01M149950	8.81	https://www.genecards.org/cgi-bin/carddisp.pl?gene=H2BC21
SELL	Selectin L	Protein Coding	42	GC01M169690	8.8	https://www.genecards.org/cgi-bin/carddisp.pl?gene=SELL
TNFSF12	TNF Superfamily Member 12	Protein Coding	40	GC17P008027	8.8	https://www.genecards.org/cgi-bin/carddisp.pl?gene=TNFSF12
CCR4	C-C Motif Chemokine Receptor 4	Protein Coding	45	GC03P032951	8.79	https://www.genecards.org/cgi-bin/carddisp.pl?gene=CCR4
SOAT2	Sterol O-Acyltransferase 2	Protein Coding	44	GC12P053103	8.79	https://www.genecards.org/cgi-bin/carddisp.pl?gene=SOAT2
NCF4	Neutrophil Cytosolic Factor 4	Protein Coding	48	GC22P036860	8.78	https://www.genecards.org/cgi-bin/carddisp.pl?gene=NCF4
PARP9	Poly(ADP-Ribose) Polymerase Family Member 9	Protein Coding	39	GC03M122527	8.78	https://www.genecards.org/cgi-bin/carddisp.pl?gene=PARP9
CST3	Cystatin C	Protein Coding	44	GC20M023608	8.77	https://www.genecards.org/cgi-bin/carddisp.pl?gene=CST3
CTSG	Cathepsin G	Protein Coding	44	GC14M024573	8.76	https://www.genecards.org/cgi-bin/carddisp.pl?gene=CTSG
TNFSF13	TNF Superfamily Member 13	Protein Coding	44	GC17P007558	8.74	https://www.genecards.org/cgi-bin/carddisp.pl?gene=TNFSF13
DDX58	DExD/H-Box Helicase 58	Protein Coding	47	GC09M032455	8.74	https://www.genecards.org/cgi-bin/carddisp.pl?gene=DDX58
ERCC6	ERCC Excision Repair 6, Chromatin Remodeling Factor	Protein Coding	45	GC10M049454	8.73	https://www.genecards.org/cgi-bin/carddisp.pl?gene=ERCC6
CMKLR1	Chemerin Chemokine-Like Receptor 1	Protein Coding	40	GC12M108288	8.73	https://www.genecards.org/cgi-bin/carddisp.pl?gene=CMKLR1
CTSD	Cathepsin D	Protein Coding	52	GC11M001752	8.73	https://www.genecards.org/cgi-bin/carddisp.pl?gene=CTSD
MAP3K8	Mitogen-Activated Protein Kinase Kinase Kinase 8	Protein Coding	47	GC10P030458	8.73	https://www.genecards.org/cgi-bin/carddisp.pl?gene=MAP3K8
PRKCZ	Protein Kinase C Zeta	Protein Coding	48	GC01P002050	8.73	https://www.genecards.org/cgi-bin/carddisp.pl?gene=PRKCZ
VWF	Von Willebrand Factor	Protein Coding	48	GC12M005917	8.72	https://www.genecards.org/cgi-bin/carddisp.pl?gene=VWF
HLA-DMA	Major Histocompatibility Complex, Class II, DM Alpha	Protein Coding	40	GC06M032950	8.72	https://www.genecards.org/cgi-bin/carddisp.pl?gene=HLA-DMA
ELMOD2	ELMO Domain Containing 2	Protein Coding	36	GC04P140524	8.71	https://www.genecards.org/cgi-bin/carddisp.pl?gene=ELMOD2
MST1L	Macrophage Stimulating 1 Like	Protein Coding	22	GC01M016754	8.71	https://www.genecards.org/cgi-bin/carddisp.pl?gene=MST1L
SLC7A7	Solute Carrier Family 7 Member 7	Protein Coding	47	GC14M022773	8.7	https://www.genecards.org/cgi-bin/carddisp.pl?gene=SLC7A7
CCL3L1	C-C Motif Chemokine Ligand 3 Like 1	Protein Coding	30	GC17Mj00250	8.7	https://www.genecards.org/cgi-bin/carddisp.pl?gene=CCL3L1
ADGRE1	Adhesion G Protein-Coupled Receptor E1	Protein Coding	34	GC19P006887	8.69	https://www.genecards.org/cgi-bin/carddisp.pl?gene=ADGRE1
PLCB4	Phospholipase C Beta 4	Protein Coding	47	GC20P009024	8.69	https://www.genecards.org/cgi-bin/carddisp.pl?gene=PLCB4
TRIB1	Tribbles Pseudokinase 1	Protein Coding	37	GC08P125430	8.67	https://www.genecards.org/cgi-bin/carddisp.pl?gene=TRIB1
ABCA6	ATP Binding Cassette Subfamily A Member 6	Protein Coding	39	GC17M069062	8.66	https://www.genecards.org/cgi-bin/carddisp.pl?gene=ABCA6
IL12A	Interleukin 12A	Protein Coding	44	GC03P159988	8.65	https://www.genecards.org/cgi-bin/carddisp.pl?gene=IL12A
MED29	Mediator Complex Subunit 29	Protein Coding	34	GC19P039392	8.65	https://www.genecards.org/cgi-bin/carddisp.pl?gene=MED29
MYO18A	Myosin XVIIIA	Protein Coding	37	GC17M029968	8.64	https://www.genecards.org/cgi-bin/carddisp.pl?gene=MYO18A
CD244	CD244 Molecule	Protein Coding	43	GC01M160830	8.63	https://www.genecards.org/cgi-bin/carddisp.pl?gene=CD244
HLA-DMB	Major Histocompatibility Complex, Class II, DM Beta	Protein Coding	41	GC06M032934	8.61	https://www.genecards.org/cgi-bin/carddisp.pl?gene=HLA-DMB
ITK	IL2 Inducible T Cell Kinase	Protein Coding	51	GC05P157158	8.61	https://www.genecards.org/cgi-bin/carddisp.pl?gene=ITK
SRA1	Steroid Receptor RNA Activator 1	Protein Coding	37	GC05M140537	8.59	https://www.genecards.org/cgi-bin/carddisp.pl?gene=SRA1
ANXA5	Annexin A5	Protein Coding	46	GC04M121667	8.57	https://www.genecards.org/cgi-bin/carddisp.pl?gene=ANXA5
IFT122	Intraflagellar Transport 122	Protein Coding	40	GC03P129440	8.56	https://www.genecards.org/cgi-bin/carddisp.pl?gene=IFT122
MYH9	Myosin Heavy Chain 9	Protein Coding	49	GC22M036281	8.56	https://www.genecards.org/cgi-bin/carddisp.pl?gene=MYH9
TYK2	Tyrosine Kinase 2	Protein Coding	52	GC19M010350	8.56	https://www.genecards.org/cgi-bin/carddisp.pl?gene=TYK2
HJV	Hemojuvelin BMP Co-Receptor	Protein Coding	35	GC01M146018	8.56	https://www.genecards.org/cgi-bin/carddisp.pl?gene=HJV
DPP4	Dipeptidyl Peptidase 4	Protein Coding	50	GC02M161992	8.54	https://www.genecards.org/cgi-bin/carddisp.pl?gene=DPP4
INAVA	Innate Immunity Activator	Protein Coding	28	GC01P200892	8.52	https://www.genecards.org/cgi-bin/carddisp.pl?gene=INAVA
TF	Transferrin	Protein Coding	49	GC03P133666	8.5	https://www.genecards.org/cgi-bin/carddisp.pl?gene=TF
MIR223	MicroRNA 223	RNA Gene	21	GC0XP066018	8.5	https://www.genecards.org/cgi-bin/carddisp.pl?gene=MIR223
RFXAP	Regulatory Factor X Associated Protein	Protein Coding	37	GC13P036819	8.5	https://www.genecards.org/cgi-bin/carddisp.pl?gene=RFXAP
PADI4	Peptidyl Arginine Deiminase 4	Protein Coding	44	GC01P017308	8.48	https://www.genecards.org/cgi-bin/carddisp.pl?gene=PADI4
TNFSF15	TNF Superfamily Member 15	Protein Coding	45	GC09M114784	8.48	https://www.genecards.org/cgi-bin/carddisp.pl?gene=TNFSF15
NOS3	Nitric Oxide Synthase 3	Protein Coding	51	GC07P150990	8.48	https://www.genecards.org/cgi-bin/carddisp.pl?gene=NOS3
M6PR	Mannose-6-Phosphate Receptor, Cation Dependent	Protein Coding	43	GC12M008955	8.48	https://www.genecards.org/cgi-bin/carddisp.pl?gene=M6PR
SMAD7	SMAD Family Member 7	Protein Coding	43	GC18M048919	8.48	https://www.genecards.org/cgi-bin/carddisp.pl?gene=SMAD7
MYH3	Myosin Heavy Chain 3	Protein Coding	43	GC17M010628	8.47	https://www.genecards.org/cgi-bin/carddisp.pl?gene=MYH3
LGALS4	Galectin 4	Protein Coding	38	GC19M042441	8.47	https://www.genecards.org/cgi-bin/carddisp.pl?gene=LGALS4
LCN2	Lipocalin 2	Protein Coding	43	GC09P128149	8.46	https://www.genecards.org/cgi-bin/carddisp.pl?gene=LCN2
ZC3H12A	Zinc Finger CCCH-Type Containing 12A	Protein Coding	36	GC01P037474	8.45	https://www.genecards.org/cgi-bin/carddisp.pl?gene=ZC3H12A
ACOD1	Aconitate Decarboxylase 1	Protein Coding	26	GC13P076949	8.45	https://www.genecards.org/cgi-bin/carddisp.pl?gene=ACOD1
ICOS	Inducible T Cell Costimulator	Protein Coding	43	GC02P203937	8.44	https://www.genecards.org/cgi-bin/carddisp.pl?gene=ICOS
CCNT1	Cyclin T1	Protein Coding	41	GC12M048688	8.43	https://www.genecards.org/cgi-bin/carddisp.pl?gene=CCNT1
TATDN1	TatD DNase Domain Containing 1	Protein Coding	35	GC08M124488	8.43	https://www.genecards.org/cgi-bin/carddisp.pl?gene=TATDN1
ID2	Inhibitor Of DNA Binding 2	Protein Coding	44	GC02P008772	8.4	https://www.genecards.org/cgi-bin/carddisp.pl?gene=ID2
PNPLA5	Patatin Like Phospholipase Domain Containing 5	Protein Coding	34	GC22M043879	8.39	https://www.genecards.org/cgi-bin/carddisp.pl?gene=PNPLA5
ALOX15B	Arachidonate 15-Lipoxygenase Type B	Protein Coding	41	GC17P008039	8.39	https://www.genecards.org/cgi-bin/carddisp.pl?gene=ALOX15B
TBCD	Tubulin Folding Cofactor D	Protein Coding	41	GC17P082752	8.38	https://www.genecards.org/cgi-bin/carddisp.pl?gene=TBCD
GUSB	Glucuronidase Beta	Protein Coding	47	GC07M065960	8.38	https://www.genecards.org/cgi-bin/carddisp.pl?gene=GUSB
PTPN11	Protein Tyrosine Phosphatase Non-Receptor Type 11	Protein Coding	53	GC12P112418	8.37	https://www.genecards.org/cgi-bin/carddisp.pl?gene=PTPN11
STAT5A	Signal Transducer And Activator Of Transcription 5A	Protein Coding	45	GC17P042287	8.36	https://www.genecards.org/cgi-bin/carddisp.pl?gene=STAT5A
SELE	Selectin E	Protein Coding	44	GC01M169722	8.36	https://www.genecards.org/cgi-bin/carddisp.pl?gene=SELE
APPL2	Adaptor Protein, Phosphotyrosine Interacting With PH Domain And Leucine Zipper 2	Protein Coding	35	GC12M105173	8.36	https://www.genecards.org/cgi-bin/carddisp.pl?gene=APPL2
GDF15	Growth Differentiation Factor 15	Protein Coding	41	GC19P023329	8.34	https://www.genecards.org/cgi-bin/carddisp.pl?gene=GDF15
GAS6	Growth Arrest Specific 6	Protein Coding	44	GC13M113820	8.34	https://www.genecards.org/cgi-bin/carddisp.pl?gene=GAS6
CLN8	CLN8 Transmembrane ER And ERGIC Protein	Protein Coding	40	GC08P001755	8.33	https://www.genecards.org/cgi-bin/carddisp.pl?gene=CLN8
GATA3	GATA Binding Protein 3	Protein Coding	49	GC10P008045	8.32	https://www.genecards.org/cgi-bin/carddisp.pl?gene=GATA3
IL6R	Interleukin 6 Receptor	Protein Coding	48	GC01P154405	8.31	https://www.genecards.org/cgi-bin/carddisp.pl?gene=IL6R
CLN5	CLN5 Intracellular Trafficking Protein	Protein Coding	40	GC13P076990	8.31	https://www.genecards.org/cgi-bin/carddisp.pl?gene=CLN5
CCRL2	C-C Motif Chemokine Receptor Like 2	Protein Coding	39	GC03P046407	8.31	https://www.genecards.org/cgi-bin/carddisp.pl?gene=CCRL2
NEAT1	Nuclear Paraspeckle Assembly Transcript 1	RNA Gene	23	GC11P065794	8.31	https://www.genecards.org/cgi-bin/carddisp.pl?gene=NEAT1
PLTP	Phospholipid Transfer Protein	Protein Coding	43	GC20M045898	8.3	https://www.genecards.org/cgi-bin/carddisp.pl?gene=PLTP
MYOG	Myogenin	Protein Coding	39	GC01M203083	8.3	https://www.genecards.org/cgi-bin/carddisp.pl?gene=MYOG
PRDM1	PR/SET Domain 1	Protein Coding	45	GC06P105993	8.3	https://www.genecards.org/cgi-bin/carddisp.pl?gene=PRDM1
RELA	RELA Proto-Oncogene, NF-KB Subunit	Protein Coding	50	GC11M065653	8.28	https://www.genecards.org/cgi-bin/carddisp.pl?gene=RELA
SAMHD1	SAM And HD Domain Containing Deoxynucleoside Triphosphate Triphosphohydrolase 1	Protein Coding	43	GC20M036890	8.28	https://www.genecards.org/cgi-bin/carddisp.pl?gene=SAMHD1
SYTL2	Synaptotagmin Like 2	Protein Coding	39	GC11M085694	8.27	https://www.genecards.org/cgi-bin/carddisp.pl?gene=SYTL2
ABCA2	ATP Binding Cassette Subfamily A Member 2	Protein Coding	41	GC09M137007	8.26	https://www.genecards.org/cgi-bin/carddisp.pl?gene=ABCA2
TCF4	Transcription Factor 4	Protein Coding	46	GC18M055222	8.26	https://www.genecards.org/cgi-bin/carddisp.pl?gene=TCF4
ACE	Angiotensin I Converting Enzyme	Protein Coding	49	GC17P063477	8.24	https://www.genecards.org/cgi-bin/carddisp.pl?gene=ACE
TFEB	Transcription Factor EB	Protein Coding	42	GC06M042295	8.24	https://www.genecards.org/cgi-bin/carddisp.pl?gene=TFEB
EEA1	Early Endosome Antigen 1	Protein Coding	43	GC12M092770	8.23	https://www.genecards.org/cgi-bin/carddisp.pl?gene=EEA1
TMEM106A	Transmembrane Protein 106A	Protein Coding	33	GC17P043211	8.22	https://www.genecards.org/cgi-bin/carddisp.pl?gene=TMEM106A
IL3RA	Interleukin 3 Receptor Subunit Alpha	Protein Coding	42	GC0XP001336	8.22	https://www.genecards.org/cgi-bin/carddisp.pl?gene=IL3RA
UGCG	UDP-Glucose Ceramide Glucosyltransferase	Protein Coding	43	GC09P111896	8.22	https://www.genecards.org/cgi-bin/carddisp.pl?gene=UGCG
IL17F	Interleukin 17F	Protein Coding	41	GC06M052209	8.22	https://www.genecards.org/cgi-bin/carddisp.pl?gene=IL17F
FCN2	Ficolin 2	Protein Coding	40	GC09P134864	8.2	https://www.genecards.org/cgi-bin/carddisp.pl?gene=FCN2
ACO1	Aconitase 1	Protein Coding	44	GC09P032374	8.19	https://www.genecards.org/cgi-bin/carddisp.pl?gene=ACO1
MDK	Midkine	Protein Coding	43	GC11P046402	8.15	https://www.genecards.org/cgi-bin/carddisp.pl?gene=MDK
DAB2	DAB Adaptor Protein 2	Protein Coding	43	GC05M039371	8.15	https://www.genecards.org/cgi-bin/carddisp.pl?gene=DAB2
RB1	RB Transcriptional Corepressor 1	Protein Coding	49	GC13P048303	8.13	https://www.genecards.org/cgi-bin/carddisp.pl?gene=RB1
BCL2A1	BCL2 Related Protein A1	Protein Coding	41	GC15M079961	8.13	https://www.genecards.org/cgi-bin/carddisp.pl?gene=BCL2A1
JAK3	Janus Kinase 3	Protein Coding	51	GC19M017824	8.12	https://www.genecards.org/cgi-bin/carddisp.pl?gene=JAK3
CLEC4M	C-Type Lectin Domain Family 4 Member M	Protein Coding	41	GC19P007763	8.12	https://www.genecards.org/cgi-bin/carddisp.pl?gene=CLEC4M
SLPI	Secretory Leukocyte Peptidase Inhibitor	Protein Coding	39	GC20M045252	8.11	https://www.genecards.org/cgi-bin/carddisp.pl?gene=SLPI
HDAC9	Histone Deacetylase 9	Protein Coding	46	GC07P018086	8.11	https://www.genecards.org/cgi-bin/carddisp.pl?gene=HDAC9
PF4	Platelet Factor 4	Protein Coding	41	GC04M073980	8.1	https://www.genecards.org/cgi-bin/carddisp.pl?gene=PF4
APOA5	Apolipoprotein A5	Protein Coding	44	GC11M116789	8.09	https://www.genecards.org/cgi-bin/carddisp.pl?gene=APOA5
REL	REL Proto-Oncogene, NF-KB Subunit	Protein Coding	46	GC02P060881	8.06	https://www.genecards.org/cgi-bin/carddisp.pl?gene=REL
LY9	Lymphocyte Antigen 9	Protein Coding	39	GC01P160796	8.06	https://www.genecards.org/cgi-bin/carddisp.pl?gene=LY9
EPO	Erythropoietin	Protein Coding	41	GC07P100720	8.06	https://www.genecards.org/cgi-bin/carddisp.pl?gene=EPO
GPT	Glutamic--Pyruvic Transaminase	Protein Coding	41	GC08P144502	8.06	https://www.genecards.org/cgi-bin/carddisp.pl?gene=GPT
TLR1	Toll Like Receptor 1	Protein Coding	47	GC04M038797	8.05	https://www.genecards.org/cgi-bin/carddisp.pl?gene=TLR1
CD1A	CD1a Molecule	Protein Coding	41	GC01P158255	8.05	https://www.genecards.org/cgi-bin/carddisp.pl?gene=CD1A
DCAF1	DDB1 And CUL4 Associated Factor 1	Protein Coding	31	GC03M051395	8.04	https://www.genecards.org/cgi-bin/carddisp.pl?gene=DCAF1
MAPK9	Mitogen-Activated Protein Kinase 9	Protein Coding	48	GC05M180234	8	https://www.genecards.org/cgi-bin/carddisp.pl?gene=MAPK9
CCL25	C-C Motif Chemokine Ligand 25	Protein Coding	39	GC19P008117	7.99	https://www.genecards.org/cgi-bin/carddisp.pl?gene=CCL25
FLT3LG	Fms Related Receptor Tyrosine Kinase 3 Ligand	Protein Coding	40	GC19P049475	7.99	https://www.genecards.org/cgi-bin/carddisp.pl?gene=FLT3LG
SNAI1	Snail Family Transcriptional Repressor 1	Protein Coding	44	GC20P049982	7.98	https://www.genecards.org/cgi-bin/carddisp.pl?gene=SNAI1
MCL1	MCL1 Apoptosis Regulator, BCL2 Family Member	Protein Coding	47	GC01M150707	7.98	https://www.genecards.org/cgi-bin/carddisp.pl?gene=MCL1
CASP1	Caspase 1	Protein Coding	50	GC11M105025	7.98	https://www.genecards.org/cgi-bin/carddisp.pl?gene=CASP1
EIF2B1	Eukaryotic Translation Initiation Factor 2B Subunit Alpha	Protein Coding	43	GC12M123620	7.98	https://www.genecards.org/cgi-bin/carddisp.pl?gene=EIF2B1
ZYG11B	Zyg-11 Family Member B, Cell Cycle Regulator	Protein Coding	34	GC01P052726	7.98	https://www.genecards.org/cgi-bin/carddisp.pl?gene=ZYG11B
PECAM1	Platelet And Endothelial Cell Adhesion Molecule 1	Protein Coding	40	GC17M064319	7.97	https://www.genecards.org/cgi-bin/carddisp.pl?gene=PECAM1
UNC45B	Unc-45 Myosin Chaperone B	Protein Coding	40	GC17P035148	7.97	https://www.genecards.org/cgi-bin/carddisp.pl?gene=UNC45B
GJD2	Gap Junction Protein Delta 2	Protein Coding	41	GC15M034751	7.96	https://www.genecards.org/cgi-bin/carddisp.pl?gene=GJD2
SLAMF7	SLAM Family Member 7	Protein Coding	41	GC01P160709	7.94	https://www.genecards.org/cgi-bin/carddisp.pl?gene=SLAMF7
SMG7	SMG7 Nonsense Mediated MRNA Decay Factor	Protein Coding	38	GC01P183441	7.94	https://www.genecards.org/cgi-bin/carddisp.pl?gene=SMG7
DCSTAMP	Dendrocyte Expressed Seven Transmembrane Protein	Protein Coding	35	GC08P104339	7.94	https://www.genecards.org/cgi-bin/carddisp.pl?gene=DCSTAMP
C1QC	Complement C1q C Chain	Protein Coding	44	GC01P022643	7.93	https://www.genecards.org/cgi-bin/carddisp.pl?gene=C1QC
IRAK3	Interleukin 1 Receptor Associated Kinase 3	Protein Coding	48	GC12P066188	7.93	https://www.genecards.org/cgi-bin/carddisp.pl?gene=IRAK3
APOH	Apolipoprotein H	Protein Coding	44	GC17M066212	7.91	https://www.genecards.org/cgi-bin/carddisp.pl?gene=APOH
FN1	Fibronectin 1	Protein Coding	50	GC02M215360	7.91	https://www.genecards.org/cgi-bin/carddisp.pl?gene=FN1
OLR1	Oxidized Low Density Lipoprotein Receptor 1	Protein Coding	44	GC12M013864	7.91	https://www.genecards.org/cgi-bin/carddisp.pl?gene=OLR1
CP	Ceruloplasmin	Protein Coding	47	GC03M149162	7.9	https://www.genecards.org/cgi-bin/carddisp.pl?gene=CP
LILRB1	Leukocyte Immunoglobulin Like Receptor B1	Protein Coding	43	GC19P055408	7.9	https://www.genecards.org/cgi-bin/carddisp.pl?gene=LILRB1
MMP1	Matrix Metallopeptidase 1	Protein Coding	51	GC11M102810	7.9	https://www.genecards.org/cgi-bin/carddisp.pl?gene=MMP1
VPS11	VPS11 Core Subunit Of CORVET And HOPS Complexes	Protein Coding	41	GC11P119067	7.89	https://www.genecards.org/cgi-bin/carddisp.pl?gene=VPS11
SERPINA3	Serpin Family A Member 3	Protein Coding	43	GC14P094612	7.88	https://www.genecards.org/cgi-bin/carddisp.pl?gene=SERPINA3
IGDCC3	Immunoglobulin Superfamily DCC Subclass Member 3	Protein Coding	37	GC15M065327	7.88	https://www.genecards.org/cgi-bin/carddisp.pl?gene=IGDCC3
AEBP1	AE Binding Protein 1	Protein Coding	39	GC07P044106	7.87	https://www.genecards.org/cgi-bin/carddisp.pl?gene=AEBP1
TSC22D3	TSC22 Domain Family Member 3	Protein Coding	40	GC0XM107713	7.86	https://www.genecards.org/cgi-bin/carddisp.pl?gene=TSC22D3
LIPJ	Lipase Family Member J	Protein Coding	32	GC10P088583	7.86	https://www.genecards.org/cgi-bin/carddisp.pl?gene=LIPJ
SOAT1	Sterol O-Acyltransferase 1	Protein Coding	44	GC01P179262	7.85	https://www.genecards.org/cgi-bin/carddisp.pl?gene=SOAT1
ESR1	Estrogen Receptor 1	Protein Coding	53	GC06P151656	7.85	https://www.genecards.org/cgi-bin/carddisp.pl?gene=ESR1
SELP	Selectin P	Protein Coding	45	GC01M169558	7.83	https://www.genecards.org/cgi-bin/carddisp.pl?gene=SELP
SCN8A	Sodium Voltage-Gated Channel Alpha Subunit 8	Protein Coding	47	GC12P051590	7.83	https://www.genecards.org/cgi-bin/carddisp.pl?gene=SCN8A
ABCB4	ATP Binding Cassette Subfamily B Member 4	Protein Coding	45	GC07M087401	7.81	https://www.genecards.org/cgi-bin/carddisp.pl?gene=ABCB4
IL18R1	Interleukin 18 Receptor 1	Protein Coding	43	GC02P102311	7.81	https://www.genecards.org/cgi-bin/carddisp.pl?gene=IL18R1
LCAT	Lecithin-Cholesterol Acyltransferase	Protein Coding	47	GC16M067939	7.81	https://www.genecards.org/cgi-bin/carddisp.pl?gene=LCAT
CD83	CD83 Molecule	Protein Coding	39	GC06P014117	7.81	https://www.genecards.org/cgi-bin/carddisp.pl?gene=CD83
DUOX2	Dual Oxidase 2	Protein Coding	43	GC15M045092	7.8	https://www.genecards.org/cgi-bin/carddisp.pl?gene=DUOX2
PNP	Purine Nucleoside Phosphorylase	Protein Coding	47	GC14P020468	7.79	https://www.genecards.org/cgi-bin/carddisp.pl?gene=PNP
TFR2	Transferrin Receptor 2	Protein Coding	44	GC07M100620	7.79	https://www.genecards.org/cgi-bin/carddisp.pl?gene=TFR2
BUD23	BUD23 RRNA Methyltransferase And Ribosome Maturation Factor	Protein Coding	30	GC07P073685	7.79	https://www.genecards.org/cgi-bin/carddisp.pl?gene=BUD23
FSCN1	Fascin Actin-Bundling Protein 1	Protein Coding	43	GC07P005592	7.77	https://www.genecards.org/cgi-bin/carddisp.pl?gene=FSCN1
ANGPT2	Angiopoietin 2	Protein Coding	44	GC08M006499	7.77	https://www.genecards.org/cgi-bin/carddisp.pl?gene=ANGPT2
PTK2	Protein Tyrosine Kinase 2	Protein Coding	47	GC08M140657	7.75	https://www.genecards.org/cgi-bin/carddisp.pl?gene=PTK2
SERPINA1	Serpin Family A Member 1	Protein Coding	49	GC14M094376	7.74	https://www.genecards.org/cgi-bin/carddisp.pl?gene=SERPINA1
SLEB3	Systemic Lupus Erythematosus Susceptibility 3	Genetic Locus	3	GC04U990113	7.74	https://www.genecards.org/cgi-bin/carddisp.pl?gene=SLEB3
SLEB12	Systemic Lupus Erythematosus, Susceptibility To, 12	Genetic Locus	2	GC08U901082	7.74	https://www.genecards.org/cgi-bin/carddisp.pl?gene=SLEB12
SLEB13	Systemic Lupus Erythematosus, Susceptibility To, 13	Genetic Locus	2	GC06U901477	7.74	https://www.genecards.org/cgi-bin/carddisp.pl?gene=SLEB13
SLEB14	Systemic Lupus Erythematosus, Susceptiblity To, 14	Genetic Locus	2	GC01U902528	7.74	https://www.genecards.org/cgi-bin/carddisp.pl?gene=SLEB14
SLEB15	Systemic Lupus Erthematosus, Susceptibility To, 15	Genetic Locus	2	GC0XU901369	7.74	https://www.genecards.org/cgi-bin/carddisp.pl?gene=SLEB15
SLEB4	Systemic Lupus Erythematosus, Susceptibility To, 4	Genetic Locus	2	GC12U900444	7.74	https://www.genecards.org/cgi-bin/carddisp.pl?gene=SLEB4
SLEB5	Systemic Lupus Erythematosus, Susceptibility To, 5	Genetic Locus	2	GC13U900574	7.74	https://www.genecards.org/cgi-bin/carddisp.pl?gene=SLEB5
SLEB7	Systemic Lupus Erythematosus, Susceptibility To, 7	Genetic Locus	2	GC20U900443	7.74	https://www.genecards.org/cgi-bin/carddisp.pl?gene=SLEB7
SLEB8	Systemic Lupus Erythematosus, Susceptibility To, 8	Genetic Locus	2	GC20U900434	7.74	https://www.genecards.org/cgi-bin/carddisp.pl?gene=SLEB8
KAZA1	Kala-Azar (Visceral Leishmaniasis), Susceptibility To	Genetic Locus	2	GC22U901037	7.74	https://www.genecards.org/cgi-bin/carddisp.pl?gene=KAZA1
APOC2	Apolipoprotein C2	Protein Coding	44	GC19P044945	7.73	https://www.genecards.org/cgi-bin/carddisp.pl?gene=APOC2
PLCB1	Phospholipase C Beta 1	Protein Coding	48	GC20P008061	7.73	https://www.genecards.org/cgi-bin/carddisp.pl?gene=PLCB1
CD46	CD46 Molecule	Protein Coding	46	GC01P207752	7.72	https://www.genecards.org/cgi-bin/carddisp.pl?gene=CD46
SFTPA2	Surfactant Protein A2	Protein Coding	40	GC10M079563	7.71	https://www.genecards.org/cgi-bin/carddisp.pl?gene=SFTPA2
SHC1	SHC Adaptor Protein 1	Protein Coding	45	GC01M154962	7.71	https://www.genecards.org/cgi-bin/carddisp.pl?gene=SHC1
TERC	Telomerase RNA Component	RNA Gene	28	GC03M169765	7.7	https://www.genecards.org/cgi-bin/carddisp.pl?gene=TERC
ZYG11A	Zyg-11 Family Member A, Cell Cycle Regulator	Protein Coding	33	GC01P052842	7.69	https://www.genecards.org/cgi-bin/carddisp.pl?gene=ZYG11A
CCL23	C-C Motif Chemokine Ligand 23	Protein Coding	34	GC17M036013	7.68	https://www.genecards.org/cgi-bin/carddisp.pl?gene=CCL23
BPI	Bactericidal Permeability Increasing Protein	Protein Coding	41	GC20P038304	7.68	https://www.genecards.org/cgi-bin/carddisp.pl?gene=BPI
IGF2R	Insulin Like Growth Factor 2 Receptor	Protein Coding	45	GC06P159969	7.68	https://www.genecards.org/cgi-bin/carddisp.pl?gene=IGF2R
FIG4	FIG4 Phosphoinositide 5-Phosphatase	Protein Coding	43	GC06P109691	7.67	https://www.genecards.org/cgi-bin/carddisp.pl?gene=FIG4
EIF2B5	Eukaryotic Translation Initiation Factor 2B Subunit Epsilon	Protein Coding	43	GC03P184135	7.66	https://www.genecards.org/cgi-bin/carddisp.pl?gene=EIF2B5
CCND2	Cyclin D2	Protein Coding	50	GC12P008103	7.66	https://www.genecards.org/cgi-bin/carddisp.pl?gene=CCND2
CD1D	CD1d Molecule	Protein Coding	42	GC01P158178	7.65	https://www.genecards.org/cgi-bin/carddisp.pl?gene=CD1D
PRKD1	Protein Kinase D1	Protein Coding	50	GC14M029576	7.64	https://www.genecards.org/cgi-bin/carddisp.pl?gene=PRKD1
FBN2	Fibrillin 2	Protein Coding	41	GC05M128257	7.64	https://www.genecards.org/cgi-bin/carddisp.pl?gene=FBN2
NEU1	Neuraminidase 1	Protein Coding	44	GC06M031857	7.64	https://www.genecards.org/cgi-bin/carddisp.pl?gene=NEU1
IL2RG	Interleukin 2 Receptor Subunit Gamma	Protein Coding	48	GC0XM071108	7.63	https://www.genecards.org/cgi-bin/carddisp.pl?gene=IL2RG
FCER2	Fc Fragment Of IgE Receptor II	Protein Coding	45	GC19M007689	7.63	https://www.genecards.org/cgi-bin/carddisp.pl?gene=FCER2
DCK	Deoxycytidine Kinase	Protein Coding	45	GC04P070992	7.62	https://www.genecards.org/cgi-bin/carddisp.pl?gene=DCK
PTPN6	Protein Tyrosine Phosphatase Non-Receptor Type 6	Protein Coding	50	GC12P008223	7.62	https://www.genecards.org/cgi-bin/carddisp.pl?gene=PTPN6
VPS33B	VPS33B Late Endosome And Lysosome Associated	Protein Coding	41	GC15M090998	7.62	https://www.genecards.org/cgi-bin/carddisp.pl?gene=VPS33B
STOML1	Stomatin Like 1	Protein Coding	36	GC15M073978	7.62	https://www.genecards.org/cgi-bin/carddisp.pl?gene=STOML1
PRKCD	Protein Kinase C Delta	Protein Coding	53	GC03P053156	7.61	https://www.genecards.org/cgi-bin/carddisp.pl?gene=PRKCD
CXCR5	C-X-C Motif Chemokine Receptor 5	Protein Coding	41	GC11P118898	7.58	https://www.genecards.org/cgi-bin/carddisp.pl?gene=CXCR5
ABCA9	ATP Binding Cassette Subfamily A Member 9	Protein Coding	36	GC17M068974	7.58	https://www.genecards.org/cgi-bin/carddisp.pl?gene=ABCA9
ADAR	Adenosine Deaminase RNA Specific	Protein Coding	44	GC01M154582	7.57	https://www.genecards.org/cgi-bin/carddisp.pl?gene=ADAR
LIN54	Lin-54 DREAM MuvB Core Complex Component	Protein Coding	36	GC04M082909	7.57	https://www.genecards.org/cgi-bin/carddisp.pl?gene=LIN54
LBP	Lipopolysaccharide Binding Protein	Protein Coding	44	GC20P038346	7.57	https://www.genecards.org/cgi-bin/carddisp.pl?gene=LBP
IGF1	Insulin Like Growth Factor 1	Protein Coding	50	GC12M102395	7.57	https://www.genecards.org/cgi-bin/carddisp.pl?gene=IGF1
CD276	CD276 Molecule	Protein Coding	40	GC15P073683	7.56	https://www.genecards.org/cgi-bin/carddisp.pl?gene=CD276
SOD1	Superoxide Dismutase 1	Protein Coding	51	GC21P031659	7.56	https://www.genecards.org/cgi-bin/carddisp.pl?gene=SOD1
KHDRBS1	KH RNA Binding Domain Containing, Signal Transduction Associated 1	Protein Coding	41	GC01P031981	7.56	https://www.genecards.org/cgi-bin/carddisp.pl?gene=KHDRBS1
ACTN4	Actinin Alpha 4	Protein Coding	46	GC19P038647	7.54	https://www.genecards.org/cgi-bin/carddisp.pl?gene=ACTN4
SSB	Small RNA Binding Exonuclease Protection Factor La	Protein Coding	42	GC02P169791	7.54	https://www.genecards.org/cgi-bin/carddisp.pl?gene=SSB
FPR2	Formyl Peptide Receptor 2	Protein Coding	45	GC19P051752	7.53	https://www.genecards.org/cgi-bin/carddisp.pl?gene=FPR2
ARG2	Arginase 2	Protein Coding	45	GC14P067619	7.52	https://www.genecards.org/cgi-bin/carddisp.pl?gene=ARG2
GAS2	Growth Arrest Specific 2	Protein Coding	39	GC11P022626	7.52	https://www.genecards.org/cgi-bin/carddisp.pl?gene=GAS2
RFXANK	Regulatory Factor X Associated Ankyrin Containing Protein	Protein Coding	42	GC19P019192	7.51	https://www.genecards.org/cgi-bin/carddisp.pl?gene=RFXANK
SLC17A5	Solute Carrier Family 17 Member 5	Protein Coding	44	GC06M073593	7.5	https://www.genecards.org/cgi-bin/carddisp.pl?gene=SLC17A5
SOHLH1	Spermatogenesis And Oogenesis Specific Basic Helix-Loop-Helix 1	Protein Coding	35	GC09M135693	7.5	https://www.genecards.org/cgi-bin/carddisp.pl?gene=SOHLH1
IL21R	Interleukin 21 Receptor	Protein Coding	41	GC16P027413	7.49	https://www.genecards.org/cgi-bin/carddisp.pl?gene=IL21R
IFIT3	Interferon Induced Protein With Tetratricopeptide Repeats 3	Protein Coding	39	GC10P089327	7.49	https://www.genecards.org/cgi-bin/carddisp.pl?gene=IFIT3
NCOR2	Nuclear Receptor Corepressor 2	Protein Coding	43	GC12M124324	7.49	https://www.genecards.org/cgi-bin/carddisp.pl?gene=NCOR2
MALT1	MALT1 Paracaspase	Protein Coding	47	GC18P058671	7.47	https://www.genecards.org/cgi-bin/carddisp.pl?gene=MALT1
NPC1L1	NPC1 Like Intracellular Cholesterol Transporter 1	Protein Coding	44	GC07M044512	7.46	https://www.genecards.org/cgi-bin/carddisp.pl?gene=NPC1L1
TGFB2	Transforming Growth Factor Beta 2	Protein Coding	50	GC01P218345	7.46	https://www.genecards.org/cgi-bin/carddisp.pl?gene=TGFB2
CD34	CD34 Molecule	Protein Coding	43	GC01M207880	7.46	https://www.genecards.org/cgi-bin/carddisp.pl?gene=CD34
TPO	Thyroid Peroxidase	Protein Coding	48	GC02P001374	7.45	https://www.genecards.org/cgi-bin/carddisp.pl?gene=TPO
IKBKB	Inhibitor Of Nuclear Factor Kappa B Kinase Subunit Beta	Protein Coding	52	GC08P042271	7.45	https://www.genecards.org/cgi-bin/carddisp.pl?gene=IKBKB
PPFIA2	PTPRF Interacting Protein Alpha 2	Protein Coding	37	GC12M081257	7.44	https://www.genecards.org/cgi-bin/carddisp.pl?gene=PPFIA2
INPP5D	Inositol Polyphosphate-5-Phosphatase D	Protein Coding	45	GC02P233059	7.44	https://www.genecards.org/cgi-bin/carddisp.pl?gene=INPP5D
CNR1	Cannabinoid Receptor 1	Protein Coding	46	GC06M088139	7.44	https://www.genecards.org/cgi-bin/carddisp.pl?gene=CNR1
MIR146A	MicroRNA 146a	RNA Gene	22	GC05P160485	7.43	https://www.genecards.org/cgi-bin/carddisp.pl?gene=MIR146A
OSM	Oncostatin M	Protein Coding	43	GC22M030262	7.43	https://www.genecards.org/cgi-bin/carddisp.pl?gene=OSM
IFI16	Interferon Gamma Inducible Protein 16	Protein Coding	42	GC01P158969	7.43	https://www.genecards.org/cgi-bin/carddisp.pl?gene=IFI16
C1QB	Complement C1q B Chain	Protein Coding	44	GC01P022652	7.42	https://www.genecards.org/cgi-bin/carddisp.pl?gene=C1QB
C1QA	Complement C1q A Chain	Protein Coding	45	GC01P022636	7.42	https://www.genecards.org/cgi-bin/carddisp.pl?gene=C1QA
LGALS9	Galectin 9	Protein Coding	39	GC17P027629	7.41	https://www.genecards.org/cgi-bin/carddisp.pl?gene=LGALS9
ALLC	Allantoicase	Protein Coding	35	GC02P003649	7.39	https://www.genecards.org/cgi-bin/carddisp.pl?gene=ALLC
IFIH1	Interferon Induced With Helicase C Domain 1	Protein Coding	47	GC02M162267	7.39	https://www.genecards.org/cgi-bin/carddisp.pl?gene=IFIH1
MAF	MAF BZIP Transcription Factor	Protein Coding	45	GC16M079204	7.38	https://www.genecards.org/cgi-bin/carddisp.pl?gene=MAF
WAS	WASP Actin Nucleation Promoting Factor	Protein Coding	48	GC0XP048676	7.38	https://www.genecards.org/cgi-bin/carddisp.pl?gene=WAS
MYOD1	Myogenic Differentiation 1	Protein Coding	46	GC11P017741	7.37	https://www.genecards.org/cgi-bin/carddisp.pl?gene=MYOD1
ENO1	Enolase 1	Protein Coding	47	GC01M008861	7.37	https://www.genecards.org/cgi-bin/carddisp.pl?gene=ENO1
MARS1	Methionyl-TRNA Synthetase 1	Protein Coding	35	GC12P057476	7.37	https://www.genecards.org/cgi-bin/carddisp.pl?gene=MARS1
APOL1	Apolipoprotein L1	Protein Coding	42	GC22P036253	7.36	https://www.genecards.org/cgi-bin/carddisp.pl?gene=APOL1
UNG	Uracil DNA Glycosylase	Protein Coding	46	GC12P109097	7.36	https://www.genecards.org/cgi-bin/carddisp.pl?gene=UNG
DNAJC5	DnaJ Heat Shock Protein Family (Hsp40) Member C5	Protein Coding	43	GC20P063895	7.36	https://www.genecards.org/cgi-bin/carddisp.pl?gene=DNAJC5
ZFP36L2	ZFP36 Ring Finger Protein Like 2	Protein Coding	37	GC02M043184	7.35	https://www.genecards.org/cgi-bin/carddisp.pl?gene=ZFP36L2
NCAM1	Neural Cell Adhesion Molecule 1	Protein Coding	45	GC11P112961	7.35	https://www.genecards.org/cgi-bin/carddisp.pl?gene=NCAM1
SNRNP70	Small Nuclear Ribonucleoprotein U1 Subunit 70	Protein Coding	38	GC19P049085	7.35	https://www.genecards.org/cgi-bin/carddisp.pl?gene=SNRNP70
SLC27A4	Solute Carrier Family 27 Member 4	Protein Coding	45	GC09P128340	7.35	https://www.genecards.org/cgi-bin/carddisp.pl?gene=SLC27A4
KIT	KIT Proto-Oncogene, Receptor Tyrosine Kinase	Protein Coding	53	GC04P054657	7.34	https://www.genecards.org/cgi-bin/carddisp.pl?gene=KIT
KRT7	Keratin 7	Protein Coding	41	GC12P052232	7.34	https://www.genecards.org/cgi-bin/carddisp.pl?gene=KRT7
PRDM10	PR/SET Domain 10	Protein Coding	34	GC11M129899	7.34	https://www.genecards.org/cgi-bin/carddisp.pl?gene=PRDM10
RO60	Ro60, Y RNA Binding Protein	Protein Coding	31	GC01P193059	7.34	https://www.genecards.org/cgi-bin/carddisp.pl?gene=RO60
SLC27A1	Solute Carrier Family 27 Member 1	Protein Coding	41	GC19P023305	7.33	https://www.genecards.org/cgi-bin/carddisp.pl?gene=SLC27A1
RAB38	RAB38, Member RAS Oncogene Family	Protein Coding	40	GC11M087809	7.31	https://www.genecards.org/cgi-bin/carddisp.pl?gene=RAB38
MIR21	MicroRNA 21	RNA Gene	24	GC17P059841	7.3	https://www.genecards.org/cgi-bin/carddisp.pl?gene=MIR21
CD5	CD5 Molecule	Protein Coding	41	GC11P061114	7.3	https://www.genecards.org/cgi-bin/carddisp.pl?gene=CD5
PLA2G2A	Phospholipase A2 Group IIA	Protein Coding	45	GC01M019975	7.3	https://www.genecards.org/cgi-bin/carddisp.pl?gene=PLA2G2A
BCL2	BCL2 Apoptosis Regulator	Protein Coding	51	GC18M063123	7.3	https://www.genecards.org/cgi-bin/carddisp.pl?gene=BCL2
CFB	Complement Factor B	Protein Coding	45	GC06P031945	7.3	https://www.genecards.org/cgi-bin/carddisp.pl?gene=CFB
MCOLN2	Mucolipin 2	Protein Coding	36	GC01M084925	7.29	https://www.genecards.org/cgi-bin/carddisp.pl?gene=MCOLN2
CSF3R	Colony Stimulating Factor 3 Receptor	Protein Coding	47	GC01M036466	7.29	https://www.genecards.org/cgi-bin/carddisp.pl?gene=CSF3R
NRAS	NRAS Proto-Oncogene, GTPase	Protein Coding	50	GC01M114704	7.29	https://www.genecards.org/cgi-bin/carddisp.pl?gene=NRAS
THBD	Thrombomodulin	Protein Coding	44	GC20M023026	7.29	https://www.genecards.org/cgi-bin/carddisp.pl?gene=THBD
KRAS	KRAS Proto-Oncogene, GTPase	Protein Coding	51	GC12M025204	7.29	https://www.genecards.org/cgi-bin/carddisp.pl?gene=KRAS
RXRA	Retinoid X Receptor Alpha	Protein Coding	49	GC09P134317	7.28	https://www.genecards.org/cgi-bin/carddisp.pl?gene=RXRA
ASNS	Asparagine Synthetase (Glutamine-Hydrolyzing)	Protein Coding	46	GC07M097854	7.28	https://www.genecards.org/cgi-bin/carddisp.pl?gene=ASNS
SOHLH2	Spermatogenesis And Oogenesis Specific Basic Helix-Loop-Helix 2	Protein Coding	31	GC13M036169	7.27	https://www.genecards.org/cgi-bin/carddisp.pl?gene=SOHLH2
PRKN	Parkin RBR E3 Ubiquitin Protein Ligase	Protein Coding	40	GC06M161348	7.27	https://www.genecards.org/cgi-bin/carddisp.pl?gene=PRKN
CCL17	C-C Motif Chemokine Ligand 17	Protein Coding	38	GC16P057400	7.26	https://www.genecards.org/cgi-bin/carddisp.pl?gene=CCL17
XCR1	X-C Motif Chemokine Receptor 1	Protein Coding	39	GC03M046016	7.26	https://www.genecards.org/cgi-bin/carddisp.pl?gene=XCR1
KLF4	Kruppel Like Factor 4	Protein Coding	45	GC09M107484	7.24	https://www.genecards.org/cgi-bin/carddisp.pl?gene=KLF4
PRODH	Proline Dehydrogenase 1	Protein Coding	45	GC22M018912	7.24	https://www.genecards.org/cgi-bin/carddisp.pl?gene=PRODH
SLC27A6	Solute Carrier Family 27 Member 6	Protein Coding	42	GC05P128538	7.23	https://www.genecards.org/cgi-bin/carddisp.pl?gene=SLC27A6
SETD2	SET Domain Containing 2, Histone Lysine Methyltransferase	Protein Coding	47	GC03M047033	7.23	https://www.genecards.org/cgi-bin/carddisp.pl?gene=SETD2
CXCL17	C-X-C Motif Chemokine Ligand 17	Protein Coding	33	GC19M042428	7.23	https://www.genecards.org/cgi-bin/carddisp.pl?gene=CXCL17
HRAS	HRas Proto-Oncogene, GTPase	Protein Coding	52	GC11M000635	7.22	https://www.genecards.org/cgi-bin/carddisp.pl?gene=HRAS
MIR629	MicroRNA 629	RNA Gene	16	GC15M070079	7.22	https://www.genecards.org/cgi-bin/carddisp.pl?gene=MIR629
CEACAM3	CEA Cell Adhesion Molecule 3	Protein Coding	40	GC19P041796	7.22	https://www.genecards.org/cgi-bin/carddisp.pl?gene=CEACAM3
ICOSLG	Inducible T Cell Costimulator Ligand	Protein Coding	39	GC21M044222	7.21	https://www.genecards.org/cgi-bin/carddisp.pl?gene=ICOSLG
JMJD6	Jumonji Domain Containing 6, Arginine Demethylase And Lysine Hydroxylase	Protein Coding	42	GC17M076718	7.21	https://www.genecards.org/cgi-bin/carddisp.pl?gene=JMJD6
ABCB1	ATP Binding Cassette Subfamily B Member 1	Protein Coding	51	GC07M087504	7.21	https://www.genecards.org/cgi-bin/carddisp.pl?gene=ABCB1
ERVW-1	Endogenous Retrovirus Group W Member 1, Envelope	Protein Coding	32	GC07M092468	7.2	https://www.genecards.org/cgi-bin/carddisp.pl?gene=ERVW-1
CLU	Clusterin	Protein Coding	46	GC08M027596	7.2	https://www.genecards.org/cgi-bin/carddisp.pl?gene=CLU
GAB3	GRB2 Associated Binding Protein 3	Protein Coding	35	GC0XM154675	7.2	https://www.genecards.org/cgi-bin/carddisp.pl?gene=GAB3
PRKCB	Protein Kinase C Beta	Protein Coding	47	GC16P023892	7.19	https://www.genecards.org/cgi-bin/carddisp.pl?gene=PRKCB
SYTL1	Synaptotagmin Like 1	Protein Coding	36	GC01P027352	7.19	https://www.genecards.org/cgi-bin/carddisp.pl?gene=SYTL1
ARSL	Arylsulfatase L	Protein Coding	33	GC0XM002934	7.18	https://www.genecards.org/cgi-bin/carddisp.pl?gene=ARSL
HBEGF	Heparin Binding EGF Like Growth Factor	Protein Coding	43	GC05M140332	7.18	https://www.genecards.org/cgi-bin/carddisp.pl?gene=HBEGF
RIPK1	Receptor Interacting Serine/Threonine Kinase 1	Protein Coding	49	GC06P003064	7.17	https://www.genecards.org/cgi-bin/carddisp.pl?gene=RIPK1
C3orf35	Chromosome 3 Open Reading Frame 35	Protein Coding	29	GC03P037382	7.17	https://www.genecards.org/cgi-bin/carddisp.pl?gene=C3orf35
CREM	CAMP Responsive Element Modulator	Protein Coding	41	GC10P035126	7.16	https://www.genecards.org/cgi-bin/carddisp.pl?gene=CREM
HSPG2	Heparan Sulfate Proteoglycan 2	Protein Coding	45	GC01M021822	7.16	https://www.genecards.org/cgi-bin/carddisp.pl?gene=HSPG2
SBNO2	Strawberry Notch Homolog 2	Protein Coding	32	GC19M001107	7.16	https://www.genecards.org/cgi-bin/carddisp.pl?gene=SBNO2
STX3	Syntaxin 3	Protein Coding	42	GC11P059713	7.16	https://www.genecards.org/cgi-bin/carddisp.pl?gene=STX3
FPR1	Formyl Peptide Receptor 1	Protein Coding	47	GC19M051745	7.15	https://www.genecards.org/cgi-bin/carddisp.pl?gene=FPR1
CYBC1	Cytochrome B-245 Chaperone 1	Protein Coding	25	GC17M082443	7.15	https://www.genecards.org/cgi-bin/carddisp.pl?gene=CYBC1
CTSC	Cathepsin C	Protein Coding	45	GC11M088211	7.15	https://www.genecards.org/cgi-bin/carddisp.pl?gene=CTSC
KLF6	Kruppel Like Factor 6	Protein Coding	44	GC10M003779	7.15	https://www.genecards.org/cgi-bin/carddisp.pl?gene=KLF6
CALCA	Calcitonin Related Polypeptide Alpha	Protein Coding	43	GC11M014945	7.14	https://www.genecards.org/cgi-bin/carddisp.pl?gene=CALCA
ABCG4	ATP Binding Cassette Subfamily G Member 4	Protein Coding	39	GC11P119150	7.14	https://www.genecards.org/cgi-bin/carddisp.pl?gene=ABCG4
KAT5	Lysine Acetyltransferase 5	Protein Coding	46	GC11P065711	7.14	https://www.genecards.org/cgi-bin/carddisp.pl?gene=KAT5
F2	Coagulation Factor II, Thrombin	Protein Coding	48	GC11P046720	7.14	https://www.genecards.org/cgi-bin/carddisp.pl?gene=F2
EIF2B2	Eukaryotic Translation Initiation Factor 2B Subunit Beta	Protein Coding	44	GC14P075002	7.13	https://www.genecards.org/cgi-bin/carddisp.pl?gene=EIF2B2
TNFRSF13B	TNF Receptor Superfamily Member 13B	Protein Coding	46	GC17M016929	7.13	https://www.genecards.org/cgi-bin/carddisp.pl?gene=TNFRSF13B
APAF1	Apoptotic Peptidase Activating Factor 1	Protein Coding	47	GC12P098645	7.12	https://www.genecards.org/cgi-bin/carddisp.pl?gene=APAF1
CD200	CD200 Molecule	Protein Coding	39	GC03P112332	7.12	https://www.genecards.org/cgi-bin/carddisp.pl?gene=CD200
BTNL2	Butyrophilin Like 2	Protein Coding	39	GC06M032393	7.11	https://www.genecards.org/cgi-bin/carddisp.pl?gene=BTNL2
EIF2B3	Eukaryotic Translation Initiation Factor 2B Subunit Gamma	Protein Coding	42	GC01M044850	7.11	https://www.genecards.org/cgi-bin/carddisp.pl?gene=EIF2B3
NFE2L2	Nuclear Factor, Erythroid 2 Like 2	Protein Coding	48	GC02M177227	7.1	https://www.genecards.org/cgi-bin/carddisp.pl?gene=NFE2L2
STX4	Syntaxin 4	Protein Coding	42	GC16P031033	7.1	https://www.genecards.org/cgi-bin/carddisp.pl?gene=STX4
TP63	Tumor Protein P63	Protein Coding	48	GC03P189598	7.1	https://www.genecards.org/cgi-bin/carddisp.pl?gene=TP63
RHOD	Ras Homolog Family Member D	Protein Coding	39	GC11P067057	7.08	https://www.genecards.org/cgi-bin/carddisp.pl?gene=RHOD
HPS4	HPS4 Biogenesis Of Lysosomal Organelles Complex 3 Subunit 2	Protein Coding	39	GC22M026443	7.08	https://www.genecards.org/cgi-bin/carddisp.pl?gene=HPS4
SCN1A	Sodium Voltage-Gated Channel Alpha Subunit 1	Protein Coding	47	GC02M165989	7.08	https://www.genecards.org/cgi-bin/carddisp.pl?gene=SCN1A
MYF5	Myogenic Factor 5	Protein Coding	40	GC12P080716	7.07	https://www.genecards.org/cgi-bin/carddisp.pl?gene=MYF5
SYT7	Synaptotagmin 7	Protein Coding	39	GC11M061513	7.07	https://www.genecards.org/cgi-bin/carddisp.pl?gene=SYT7
CYP3A4	Cytochrome P450 Family 3 Subfamily A Member 4	Protein Coding	48	GC07M099759	7.07	https://www.genecards.org/cgi-bin/carddisp.pl?gene=CYP3A4
STAT5B	Signal Transducer And Activator Of Transcription 5B	Protein Coding	49	GC17M042199	7.07	https://www.genecards.org/cgi-bin/carddisp.pl?gene=STAT5B
H3-3A	H3.3 Histone A	Protein Coding	34	GC01P226062	7.07	https://www.genecards.org/cgi-bin/carddisp.pl?gene=H3-3A
PRNP	Prion Protein	Protein Coding	47	GC20P004686	7.06	https://www.genecards.org/cgi-bin/carddisp.pl?gene=PRNP
SLC1A2	Solute Carrier Family 1 Member 2	Protein Coding	48	GC11M035272	7.05	https://www.genecards.org/cgi-bin/carddisp.pl?gene=SLC1A2
ANPEP	Alanyl Aminopeptidase, Membrane	Protein Coding	48	GC15M089784	7.05	https://www.genecards.org/cgi-bin/carddisp.pl?gene=ANPEP
DDT	D-Dopachrome Tautomerase	Protein Coding	39	GC22M023971	7.04	https://www.genecards.org/cgi-bin/carddisp.pl?gene=DDT
NANS	N-Acetylneuraminate Synthase	Protein Coding	44	GC09P098056	7.04	https://www.genecards.org/cgi-bin/carddisp.pl?gene=NANS
EGR1	Early Growth Response 1	Protein Coding	44	GC05P138465	7.04	https://www.genecards.org/cgi-bin/carddisp.pl?gene=EGR1
AACS	Acetoacetyl-CoA Synthetase	Protein Coding	40	GC12P125065	7.04	https://www.genecards.org/cgi-bin/carddisp.pl?gene=AACS
RARRES2	Retinoic Acid Receptor Responder 2	Protein Coding	39	GC07M150333	7.03	https://www.genecards.org/cgi-bin/carddisp.pl?gene=RARRES2
DHX8	DEAH-Box Helicase 8	Protein Coding	37	GC17P043483	7.02	https://www.genecards.org/cgi-bin/carddisp.pl?gene=DHX8
SDC1	Syndecan 1	Protein Coding	43	GC02M020200	7.01	https://www.genecards.org/cgi-bin/carddisp.pl?gene=SDC1
SIN3A	SIN3 Transcription Regulator Family Member A	Protein Coding	45	GC15M075369	7	https://www.genecards.org/cgi-bin/carddisp.pl?gene=SIN3A
IFNAR1	Interferon Alpha And Beta Receptor Subunit 1	Protein Coding	45	GC21P033324	7	https://www.genecards.org/cgi-bin/carddisp.pl?gene=IFNAR1
PAGR1	PAXIP1 Associated Glutamate Rich Protein 1	Protein Coding	33	GC16P030096	7	https://www.genecards.org/cgi-bin/carddisp.pl?gene=PAGR1
PRKCH	Protein Kinase C Eta	Protein Coding	50	GC14P061187	6.99	https://www.genecards.org/cgi-bin/carddisp.pl?gene=PRKCH
AHR	Aryl Hydrocarbon Receptor	Protein Coding	48	GC07P016916	6.99	https://www.genecards.org/cgi-bin/carddisp.pl?gene=AHR
IKZF1	IKAROS Family Zinc Finger 1	Protein Coding	47	GC07P050303	6.97	https://www.genecards.org/cgi-bin/carddisp.pl?gene=IKZF1
PTEN	Phosphatase And Tensin Homolog	Protein Coding	52	GC10P087863	6.96	https://www.genecards.org/cgi-bin/carddisp.pl?gene=PTEN
KIF1A	Kinesin Family Member 1A	Protein Coding	43	GC02M240713	6.96	https://www.genecards.org/cgi-bin/carddisp.pl?gene=KIF1A
BCKDHA	Branched Chain Keto Acid Dehydrogenase E1 Subunit Alpha	Protein Coding	44	GC19P041398	6.95	https://www.genecards.org/cgi-bin/carddisp.pl?gene=BCKDHA
MMADHC	Metabolism Of Cobalamin Associated D	Protein Coding	42	GC02M149569	6.94	https://www.genecards.org/cgi-bin/carddisp.pl?gene=MMADHC
FAM111B	Family With Sequence Similarity 111 Member B	Protein Coding	36	GC11P059107	6.92	https://www.genecards.org/cgi-bin/carddisp.pl?gene=FAM111B
XDH	Xanthine Dehydrogenase	Protein Coding	47	GC02M031294	6.92	https://www.genecards.org/cgi-bin/carddisp.pl?gene=XDH
PLCG2	Phospholipase C Gamma 2	Protein Coding	51	GC16P081773	6.92	https://www.genecards.org/cgi-bin/carddisp.pl?gene=PLCG2
CFI	Complement Factor I	Protein Coding	46	GC04M109740	6.91	https://www.genecards.org/cgi-bin/carddisp.pl?gene=CFI
RAB11FIP1	RAB11 Family Interacting Protein 1	Protein Coding	39	GC08M037858	6.91	https://www.genecards.org/cgi-bin/carddisp.pl?gene=RAB11FIP1
ITGA4	Integrin Subunit Alpha 4	Protein Coding	48	GC02P181456	6.91	https://www.genecards.org/cgi-bin/carddisp.pl?gene=ITGA4
CCL15	C-C Motif Chemokine Ligand 15	Protein Coding	35	GC17M035996	6.9	https://www.genecards.org/cgi-bin/carddisp.pl?gene=CCL15
SNX29	Sorting Nexin 29	Protein Coding	33	GC16P011976	6.89	https://www.genecards.org/cgi-bin/carddisp.pl?gene=SNX29
PLA2G6	Phospholipase A2 Group VI	Protein Coding	47	GC22M046185	6.88	https://www.genecards.org/cgi-bin/carddisp.pl?gene=PLA2G6
MAN2A1	Mannosidase Alpha Class 2A Member 1	Protein Coding	42	GC05P109689	6.88	https://www.genecards.org/cgi-bin/carddisp.pl?gene=MAN2A1
PIGB	Phosphatidylinositol Glycan Anchor Biosynthesis Class B	Protein Coding	40	GC15P055318	6.88	https://www.genecards.org/cgi-bin/carddisp.pl?gene=PIGB
MYF6	Myogenic Factor 6	Protein Coding	41	GC12P080707	6.87	https://www.genecards.org/cgi-bin/carddisp.pl?gene=MYF6
PNPLA4	Patatin Like Phospholipase Domain Containing 4	Protein Coding	37	GC0XM007898	6.87	https://www.genecards.org/cgi-bin/carddisp.pl?gene=PNPLA4
NSRP1	Nuclear Speckle Splicing Regulatory Protein 1	Protein Coding	33	GC17P030115	6.86	https://www.genecards.org/cgi-bin/carddisp.pl?gene=NSRP1
MMP14	Matrix Metallopeptidase 14	Protein Coding	51	GC14P025277	6.86	https://www.genecards.org/cgi-bin/carddisp.pl?gene=MMP14
PDGFRB	Platelet Derived Growth Factor Receptor Beta	Protein Coding	55	GC05M150113	6.86	https://www.genecards.org/cgi-bin/carddisp.pl?gene=PDGFRB
TRAF1	TNF Receptor Associated Factor 1	Protein Coding	43	GC09M120902	6.85	https://www.genecards.org/cgi-bin/carddisp.pl?gene=TRAF1
C1R	Complement C1r	Protein Coding	46	GC12M007135	6.84	https://www.genecards.org/cgi-bin/carddisp.pl?gene=C1R
MALAT1	Metastasis Associated Lung Adenocarcinoma Transcript 1	RNA Gene	24	GC11P065806	6.84	https://www.genecards.org/cgi-bin/carddisp.pl?gene=MALAT1
PROCR	Protein C Receptor	Protein Coding	42	GC20P035182	6.84	https://www.genecards.org/cgi-bin/carddisp.pl?gene=PROCR
NCEH1	Neutral Cholesterol Ester Hydrolase 1	Protein Coding	39	GC03M172630	6.83	https://www.genecards.org/cgi-bin/carddisp.pl?gene=NCEH1
ELAVL1	ELAV Like RNA Binding Protein 1	Protein Coding	41	GC19M007958	6.83	https://www.genecards.org/cgi-bin/carddisp.pl?gene=ELAVL1
C1S	Complement C1s	Protein Coding	45	GC12P008238	6.82	https://www.genecards.org/cgi-bin/carddisp.pl?gene=C1S
TBL1XR1	TBL1X Receptor 1	Protein Coding	44	GC03M177019	6.82	https://www.genecards.org/cgi-bin/carddisp.pl?gene=TBL1XR1
ALYREF	Aly/REF Export Factor	Protein Coding	37	GC17M081887	6.82	https://www.genecards.org/cgi-bin/carddisp.pl?gene=ALYREF
PIK3CB	Phosphatidylinositol-4,5-Bisphosphate 3-Kinase Catalytic Subunit Beta	Protein Coding	47	GC03M138652	6.82	https://www.genecards.org/cgi-bin/carddisp.pl?gene=PIK3CB
ZAP70	Zeta Chain Of T Cell Receptor Associated Protein Kinase 70	Protein Coding	51	GC02P097696	6.81	https://www.genecards.org/cgi-bin/carddisp.pl?gene=ZAP70
AK2	Adenylate Kinase 2	Protein Coding	48	GC01M033007	6.8	https://www.genecards.org/cgi-bin/carddisp.pl?gene=AK2
S100A12	S100 Calcium Binding Protein A12	Protein Coding	39	GC01M153373	6.8	https://www.genecards.org/cgi-bin/carddisp.pl?gene=S100A12
TAT	Tyrosine Aminotransferase	Protein Coding	44	GC16M071565	6.8	https://www.genecards.org/cgi-bin/carddisp.pl?gene=TAT
HIF1A	Hypoxia Inducible Factor 1 Subunit Alpha	Protein Coding	47	GC14P061695	6.79	https://www.genecards.org/cgi-bin/carddisp.pl?gene=HIF1A
CD72	CD72 Molecule	Protein Coding	40	GC09M035610	6.79	https://www.genecards.org/cgi-bin/carddisp.pl?gene=CD72
SKAP2	Src Kinase Associated Phosphoprotein 2	Protein Coding	40	GC07M026654	6.79	https://www.genecards.org/cgi-bin/carddisp.pl?gene=SKAP2
XRCC5	X-Ray Repair Cross Complementing 5	Protein Coding	44	GC02P216107	6.79	https://www.genecards.org/cgi-bin/carddisp.pl?gene=XRCC5
CYP2D6	Cytochrome P450 Family 2 Subfamily D Member 6	Protein Coding	48	GC22M042126	6.79	https://www.genecards.org/cgi-bin/carddisp.pl?gene=CYP2D6
CACNA1C	Calcium Voltage-Gated Channel Subunit Alpha1 C	Protein Coding	48	GC12P001970	6.78	https://www.genecards.org/cgi-bin/carddisp.pl?gene=CACNA1C
ODC1	Ornithine Decarboxylase 1	Protein Coding	47	GC02M010432	6.78	https://www.genecards.org/cgi-bin/carddisp.pl?gene=ODC1
ELMO3	Engulfment And Cell Motility 3	Protein Coding	36	GC16P067199	6.78	https://www.genecards.org/cgi-bin/carddisp.pl?gene=ELMO3
SNRPD3	Small Nuclear Ribonucleoprotein D3 Polypeptide	Protein Coding	36	GC22P024555	6.77	https://www.genecards.org/cgi-bin/carddisp.pl?gene=SNRPD3
SLC29A3	Solute Carrier Family 29 Member 3	Protein Coding	43	GC10P071320	6.76	https://www.genecards.org/cgi-bin/carddisp.pl?gene=SLC29A3
CDC42SE2	CDC42 Small Effector 2	Protein Coding	34	GC05P131245	6.75	https://www.genecards.org/cgi-bin/carddisp.pl?gene=CDC42SE2
ASAH2	N-Acylsphingosine Amidohydrolase 2	Protein Coding	41	GC10M050182	6.75	https://www.genecards.org/cgi-bin/carddisp.pl?gene=ASAH2
ANGPTL4	Angiopoietin Like 4	Protein Coding	45	GC19P008363	6.75	https://www.genecards.org/cgi-bin/carddisp.pl?gene=ANGPTL4
RPL7	Ribosomal Protein L7	Protein Coding	41	GC08M073290	6.74	https://www.genecards.org/cgi-bin/carddisp.pl?gene=RPL7
GALC	Galactosylceramidase	Protein Coding	43	GC14M087837	6.74	https://www.genecards.org/cgi-bin/carddisp.pl?gene=GALC
LYZ	Lysozyme	Protein Coding	47	GC12P069348	6.74	https://www.genecards.org/cgi-bin/carddisp.pl?gene=LYZ
HLA-DOA	Major Histocompatibility Complex, Class II, DO Alpha	Protein Coding	40	GC06M033004	6.74	https://www.genecards.org/cgi-bin/carddisp.pl?gene=HLA-DOA
SLC1A3	Solute Carrier Family 1 Member 3	Protein Coding	50	GC05P036606	6.74	https://www.genecards.org/cgi-bin/carddisp.pl?gene=SLC1A3
MAPK13	Mitogen-Activated Protein Kinase 13	Protein Coding	48	GC06P047452	6.74	https://www.genecards.org/cgi-bin/carddisp.pl?gene=MAPK13
TGFBR2	Transforming Growth Factor Beta Receptor 2	Protein Coding	51	GC03P030623	6.73	https://www.genecards.org/cgi-bin/carddisp.pl?gene=TGFBR2
SUCLG2	Succinate-CoA Ligase GDP-Forming Subunit Beta	Protein Coding	41	GC03M067358	6.72	https://www.genecards.org/cgi-bin/carddisp.pl?gene=SUCLG2
SLC44A1	Solute Carrier Family 44 Member 1	Protein Coding	43	GC09P105244	6.72	https://www.genecards.org/cgi-bin/carddisp.pl?gene=SLC44A1
SNRPE	Small Nuclear Ribonucleoprotein Polypeptide E	Protein Coding	41	GC01P203865	6.72	https://www.genecards.org/cgi-bin/carddisp.pl?gene=SNRPE
PPP2CA	Protein Phosphatase 2 Catalytic Subunit Alpha	Protein Coding	48	GC05M134194	6.72	https://www.genecards.org/cgi-bin/carddisp.pl?gene=PPP2CA
MIR142	MicroRNA 142	RNA Gene	20	GC17M058331	6.71	https://www.genecards.org/cgi-bin/carddisp.pl?gene=MIR142
DMBT1	Deleted In Malignant Brain Tumors 1	Protein Coding	40	GC10P122560	6.71	https://www.genecards.org/cgi-bin/carddisp.pl?gene=DMBT1
CFH	Complement Factor H	Protein Coding	45	GC01P196621	6.71	https://www.genecards.org/cgi-bin/carddisp.pl?gene=CFH
CD1C	CD1c Molecule	Protein Coding	39	GC01P158289	6.7	https://www.genecards.org/cgi-bin/carddisp.pl?gene=CD1C
TOLLIP	Toll Interacting Protein	Protein Coding	44	GC11M001274	6.7	https://www.genecards.org/cgi-bin/carddisp.pl?gene=TOLLIP
KRTCAP2	Keratinocyte Associated Protein 2	Protein Coding	33	GC01M155141	6.69	https://www.genecards.org/cgi-bin/carddisp.pl?gene=KRTCAP2
EDN1	Endothelin 1	Protein Coding	47	GC06P012290	6.69	https://www.genecards.org/cgi-bin/carddisp.pl?gene=EDN1
NAGA	Alpha-N-Acetylgalactosaminidase	Protein Coding	43	GC22M042058	6.68	https://www.genecards.org/cgi-bin/carddisp.pl?gene=NAGA
DMD	Dystrophin	Protein Coding	46	GC0XM031047	6.68	https://www.genecards.org/cgi-bin/carddisp.pl?gene=DMD
CD70	CD70 Molecule	Protein Coding	43	GC19M006583	6.67	https://www.genecards.org/cgi-bin/carddisp.pl?gene=CD70
GLA	Galactosidase Alpha	Protein Coding	48	GC0XM101393	6.67	https://www.genecards.org/cgi-bin/carddisp.pl?gene=GLA
DUOX1	Dual Oxidase 1	Protein Coding	41	GC15P045129	6.67	https://www.genecards.org/cgi-bin/carddisp.pl?gene=DUOX1
DOCK8	Dedicator Of Cytokinesis 8	Protein Coding	43	GC09P000214	6.66	https://www.genecards.org/cgi-bin/carddisp.pl?gene=DOCK8
PMM2	Phosphomannomutase 2	Protein Coding	47	GC16P008788	6.65	https://www.genecards.org/cgi-bin/carddisp.pl?gene=PMM2
SNRPA	Small Nuclear Ribonucleoprotein Polypeptide A	Protein Coding	40	GC19P040750	6.65	https://www.genecards.org/cgi-bin/carddisp.pl?gene=SNRPA
LIG3	DNA Ligase 3	Protein Coding	44	GC17P034980	6.65	https://www.genecards.org/cgi-bin/carddisp.pl?gene=LIG3
TGFA	Transforming Growth Factor Alpha	Protein Coding	46	GC02M070447	6.65	https://www.genecards.org/cgi-bin/carddisp.pl?gene=TGFA
OOEP	Oocyte Expressed Protein	Protein Coding	29	GC06M073368	6.65	https://www.genecards.org/cgi-bin/carddisp.pl?gene=OOEP
NLRP12	NLR Family Pyrin Domain Containing 12	Protein Coding	44	GC19M053793	6.65	https://www.genecards.org/cgi-bin/carddisp.pl?gene=NLRP12
ADGRB1	Adhesion G Protein-Coupled Receptor B1	Protein Coding	34	GC08P142449	6.63	https://www.genecards.org/cgi-bin/carddisp.pl?gene=ADGRB1
INHBA	Inhibin Subunit Beta A	Protein Coding	45	GC07M041668	6.63	https://www.genecards.org/cgi-bin/carddisp.pl?gene=INHBA
CEBPD	CCAAT Enhancer Binding Protein Delta	Protein Coding	38	GC08M047759	6.63	https://www.genecards.org/cgi-bin/carddisp.pl?gene=CEBPD
CTSL	Cathepsin L	Protein Coding	46	GC09P087725	6.62	https://www.genecards.org/cgi-bin/carddisp.pl?gene=CTSL
VSIG4	V-Set And Immunoglobulin Domain Containing 4	Protein Coding	36	GC0XM066021	6.62	https://www.genecards.org/cgi-bin/carddisp.pl?gene=VSIG4
NEMP2	Nuclear Envelope Integral Membrane Protein 2	Protein Coding	23	GC02M190455	6.61	https://www.genecards.org/cgi-bin/carddisp.pl?gene=NEMP2
APCS	Amyloid P Component, Serum	Protein Coding	41	GC01P159587	6.61	https://www.genecards.org/cgi-bin/carddisp.pl?gene=APCS
ADAM17	ADAM Metallopeptidase Domain 17	Protein Coding	51	GC02M009488	6.61	https://www.genecards.org/cgi-bin/carddisp.pl?gene=ADAM17
HDAC1	Histone Deacetylase 1	Protein Coding	49	GC01P032292	6.6	https://www.genecards.org/cgi-bin/carddisp.pl?gene=HDAC1
BCL2L11	BCL2 Like 11	Protein Coding	45	GC02P111119	6.6	https://www.genecards.org/cgi-bin/carddisp.pl?gene=BCL2L11
ATG16L1	Autophagy Related 16 Like 1	Protein Coding	43	GC02P233215	6.6	https://www.genecards.org/cgi-bin/carddisp.pl?gene=ATG16L1
H3-3B	H3.3 Histone B	Protein Coding	33	GC17M075780	6.6	https://www.genecards.org/cgi-bin/carddisp.pl?gene=H3-3B
EP300	E1A Binding Protein P300	Protein Coding	50	GC22P041091	6.58	https://www.genecards.org/cgi-bin/carddisp.pl?gene=EP300
PJA2	Praja Ring Finger Ubiquitin Ligase 2	Protein Coding	36	GC05M109334	6.58	https://www.genecards.org/cgi-bin/carddisp.pl?gene=PJA2
CD93	CD93 Molecule	Protein Coding	40	GC20M023079	6.58	https://www.genecards.org/cgi-bin/carddisp.pl?gene=CD93
UBP1	Upstream Binding Protein 1	Protein Coding	35	GC03M033404	6.58	https://www.genecards.org/cgi-bin/carddisp.pl?gene=UBP1
INPPL1	Inositol Polyphosphate Phosphatase Like 1	Protein Coding	49	GC11P072223	6.58	https://www.genecards.org/cgi-bin/carddisp.pl?gene=INPPL1
LBR	Lamin B Receptor	Protein Coding	47	GC01M225401	6.58	https://www.genecards.org/cgi-bin/carddisp.pl?gene=LBR
PLAU	Plasminogen Activator, Urokinase	Protein Coding	51	GC10P073909	6.58	https://www.genecards.org/cgi-bin/carddisp.pl?gene=PLAU
RASGRP3	RAS Guanyl Releasing Protein 3	Protein Coding	41	GC02P033436	6.58	https://www.genecards.org/cgi-bin/carddisp.pl?gene=RASGRP3
TIMD4	T Cell Immunoglobulin And Mucin Domain Containing 4	Protein Coding	36	GC05M156919	6.56	https://www.genecards.org/cgi-bin/carddisp.pl?gene=TIMD4
ADAMTS20	ADAM Metallopeptidase With Thrombospondin Type 1 Motif 20	Protein Coding	36	GC12M043353	6.56	https://www.genecards.org/cgi-bin/carddisp.pl?gene=ADAMTS20
LIPF	Lipase F, Gastric Type	Protein Coding	41	GC10P088664	6.55	https://www.genecards.org/cgi-bin/carddisp.pl?gene=LIPF
TAFA4	TAFA Chemokine Like Family Member 4	Protein Coding	27	GC03M068714	6.55	https://www.genecards.org/cgi-bin/carddisp.pl?gene=TAFA4
CD207	CD207 Molecule	Protein Coding	39	GC02M070830	6.55	https://www.genecards.org/cgi-bin/carddisp.pl?gene=CD207
IL10RB	Interleukin 10 Receptor Subunit Beta	Protein Coding	44	GC21P033266	6.54	https://www.genecards.org/cgi-bin/carddisp.pl?gene=IL10RB
PPBP	Pro-Platelet Basic Protein	Protein Coding	43	GC04M073986	6.54	https://www.genecards.org/cgi-bin/carddisp.pl?gene=PPBP
HEPH	Hephaestin	Protein Coding	39	GC0XP066162	6.54	https://www.genecards.org/cgi-bin/carddisp.pl?gene=HEPH
FNDC4	Fibronectin Type III Domain Containing 4	Protein Coding	35	GC02M027491	6.54	https://www.genecards.org/cgi-bin/carddisp.pl?gene=FNDC4
MUCL3	Mucin Like 3	Protein Coding	26	GC06P047945	6.53	https://www.genecards.org/cgi-bin/carddisp.pl?gene=MUCL3
PDGFD	Platelet Derived Growth Factor D	Protein Coding	44	GC11M103907	6.53	https://www.genecards.org/cgi-bin/carddisp.pl?gene=PDGFD
CHUK	Component Of Inhibitor Of Nuclear Factor Kappa B Kinase Complex	Protein Coding	52	GC10M100188	6.53	https://www.genecards.org/cgi-bin/carddisp.pl?gene=CHUK
CXCL3	C-X-C Motif Chemokine Ligand 3	Protein Coding	39	GC04M074036	6.52	https://www.genecards.org/cgi-bin/carddisp.pl?gene=CXCL3
SNAP23	Synaptosome Associated Protein 23	Protein Coding	44	GC15P042491	6.49	https://www.genecards.org/cgi-bin/carddisp.pl?gene=SNAP23
FOXJ1	Forkhead Box J1	Protein Coding	36	GC17M076136	6.49	https://www.genecards.org/cgi-bin/carddisp.pl?gene=FOXJ1
NR1H4	Nuclear Receptor Subfamily 1 Group H Member 4	Protein Coding	48	GC12P100473	6.49	https://www.genecards.org/cgi-bin/carddisp.pl?gene=NR1H4
HAVCR1	Hepatitis A Virus Cellular Receptor 1	Protein Coding	41	GC05M157028	6.47	https://www.genecards.org/cgi-bin/carddisp.pl?gene=HAVCR1
SELENOK	Selenoprotein K	Protein Coding	27	GC03M053884	6.46	https://www.genecards.org/cgi-bin/carddisp.pl?gene=SELENOK
MIR615	MicroRNA 615	RNA Gene	20	GC12P054033	6.45	https://www.genecards.org/cgi-bin/carddisp.pl?gene=MIR615
PLA2G10	Phospholipase A2 Group X	Protein Coding	44	GC16M014672	6.45	https://www.genecards.org/cgi-bin/carddisp.pl?gene=PLA2G10
ADAMDEC1	ADAM Like Decysin 1	Protein Coding	35	GC08P024384	6.45	https://www.genecards.org/cgi-bin/carddisp.pl?gene=ADAMDEC1
TERT	Telomerase Reverse Transcriptase	Protein Coding	51	GC05M001253	6.44	https://www.genecards.org/cgi-bin/carddisp.pl?gene=TERT
SBF2	SET Binding Factor 2	Protein Coding	40	GC11M009785	6.44	https://www.genecards.org/cgi-bin/carddisp.pl?gene=SBF2
CLPB	Caseinolytic Mitochondrial Matrix Peptidase Chaperone Subunit B	Protein Coding	43	GC11M072292	6.44	https://www.genecards.org/cgi-bin/carddisp.pl?gene=CLPB
PHRF1	PHD And Ring Finger Domains 1	Protein Coding	35	GC11P000590	6.43	https://www.genecards.org/cgi-bin/carddisp.pl?gene=PHRF1
AOAH	Acyloxyacyl Hydrolase	Protein Coding	38	GC07M036519	6.43	https://www.genecards.org/cgi-bin/carddisp.pl?gene=AOAH
CD3E	CD3e Molecule	Protein Coding	47	GC11P118304	6.42	https://www.genecards.org/cgi-bin/carddisp.pl?gene=CD3E
MYRIP	Myosin VIIA And Rab Interacting Protein	Protein Coding	39	GC03P039826	6.42	https://www.genecards.org/cgi-bin/carddisp.pl?gene=MYRIP
COG1	Component Of Oligomeric Golgi Complex 1	Protein Coding	36	GC17P073193	6.42	https://www.genecards.org/cgi-bin/carddisp.pl?gene=COG1
CRYAB	Crystallin Alpha B	Protein Coding	45	GC11M111908	6.42	https://www.genecards.org/cgi-bin/carddisp.pl?gene=CRYAB
TAP2	Transporter 2, ATP Binding Cassette Subfamily B Member	Protein Coding	44	GC06M032821	6.41	https://www.genecards.org/cgi-bin/carddisp.pl?gene=TAP2
SNRPB	Small Nuclear Ribonucleoprotein Polypeptides B And B1	Protein Coding	44	GC20M002461	6.4	https://www.genecards.org/cgi-bin/carddisp.pl?gene=SNRPB
LAMP2	Lysosomal Associated Membrane Protein 2	Protein Coding	44	GC0XM120426	6.4	https://www.genecards.org/cgi-bin/carddisp.pl?gene=LAMP2
AKT2	AKT Serine/Threonine Kinase 2	Protein Coding	54	GC19M040230	6.39	https://www.genecards.org/cgi-bin/carddisp.pl?gene=AKT2
CELA2A	Chymotrypsin Like Elastase 2A	Protein Coding	39	GC01P015456	6.39	https://www.genecards.org/cgi-bin/carddisp.pl?gene=CELA2A
ISG15	ISG15 Ubiquitin Like Modifier	Protein Coding	47	GC01P001001	6.39	https://www.genecards.org/cgi-bin/carddisp.pl?gene=ISG15
TSPO	Translocator Protein	Protein Coding	43	GC22P043151	6.38	https://www.genecards.org/cgi-bin/carddisp.pl?gene=TSPO
BEST1	Bestrophin 1	Protein Coding	43	GC11P061949	6.38	https://www.genecards.org/cgi-bin/carddisp.pl?gene=BEST1
ZNF687	Zinc Finger Protein 687	Protein Coding	37	GC01P151281	6.38	https://www.genecards.org/cgi-bin/carddisp.pl?gene=ZNF687
PPIA	Peptidylprolyl Isomerase A	Protein Coding	47	GC07P044807	6.38	https://www.genecards.org/cgi-bin/carddisp.pl?gene=PPIA
PTGER4	Prostaglandin E Receptor 4	Protein Coding	46	GC05P040679	6.38	https://www.genecards.org/cgi-bin/carddisp.pl?gene=PTGER4
CCL4L2	C-C Motif Chemokine Ligand 4 Like 2	Protein Coding	26	GC17P036213	6.38	https://www.genecards.org/cgi-bin/carddisp.pl?gene=CCL4L2
GFI1	Growth Factor Independent 1 Transcriptional Repressor	Protein Coding	41	GC01M092474	6.36	https://www.genecards.org/cgi-bin/carddisp.pl?gene=GFI1
GFAP	Glial Fibrillary Acidic Protein	Protein Coding	47	GC17M044905	6.36	https://www.genecards.org/cgi-bin/carddisp.pl?gene=GFAP
PTAFR	Platelet Activating Factor Receptor	Protein Coding	43	GC01M028147	6.36	https://www.genecards.org/cgi-bin/carddisp.pl?gene=PTAFR
CYBRD1	Cytochrome B Reductase 1	Protein Coding	40	GC02P171522	6.36	https://www.genecards.org/cgi-bin/carddisp.pl?gene=CYBRD1
PRKCQ	Protein Kinase C Theta	Protein Coding	49	GC10M006393	6.35	https://www.genecards.org/cgi-bin/carddisp.pl?gene=PRKCQ
RARA	Retinoic Acid Receptor Alpha	Protein Coding	50	GC17P040309	6.34	https://www.genecards.org/cgi-bin/carddisp.pl?gene=RARA
CYSLTR2	Cysteinyl Leukotriene Receptor 2	Protein Coding	47	GC13P048653	6.34	https://www.genecards.org/cgi-bin/carddisp.pl?gene=CYSLTR2
KPNA2	Karyopherin Subunit Alpha 2	Protein Coding	45	GC17P068035	6.33	https://www.genecards.org/cgi-bin/carddisp.pl?gene=KPNA2
CD200R1	CD200 Receptor 1	Protein Coding	40	GC03M112921	6.33	https://www.genecards.org/cgi-bin/carddisp.pl?gene=CD200R1
CXCL14	C-X-C Motif Chemokine Ligand 14	Protein Coding	39	GC05M135617	6.33	https://www.genecards.org/cgi-bin/carddisp.pl?gene=CXCL14
MAP2	Microtubule Associated Protein 2	Protein Coding	42	GC02P209424	6.33	https://www.genecards.org/cgi-bin/carddisp.pl?gene=MAP2
HP	Haptoglobin	Protein Coding	44	GC16P072089	6.33	https://www.genecards.org/cgi-bin/carddisp.pl?gene=HP
EPAS1	Endothelial PAS Domain Protein 1	Protein Coding	48	GC02P046293	6.32	https://www.genecards.org/cgi-bin/carddisp.pl?gene=EPAS1
CCL8	C-C Motif Chemokine Ligand 8	Protein Coding	39	GC17P034319	6.32	https://www.genecards.org/cgi-bin/carddisp.pl?gene=CCL8
CALM1	Calmodulin 1	Protein Coding	45	GC14P090396	6.31	https://www.genecards.org/cgi-bin/carddisp.pl?gene=CALM1
ATG5	Autophagy Related 5	Protein Coding	44	GC06M106045	6.31	https://www.genecards.org/cgi-bin/carddisp.pl?gene=ATG5
MET	MET Proto-Oncogene, Receptor Tyrosine Kinase	Protein Coding	54	GC07P116672	6.3	https://www.genecards.org/cgi-bin/carddisp.pl?gene=MET
EPHB2	EPH Receptor B2	Protein Coding	51	GC01P022710	6.28	https://www.genecards.org/cgi-bin/carddisp.pl?gene=EPHB2
WT1	WT1 Transcription Factor	Protein Coding	49	GC11M032365	6.28	https://www.genecards.org/cgi-bin/carddisp.pl?gene=WT1
NECTIN1	Nectin Cell Adhesion Molecule 1	Protein Coding	37	GC11M119624	6.27	https://www.genecards.org/cgi-bin/carddisp.pl?gene=NECTIN1
GIMAP5	GTPase, IMAP Family Member 5	Protein Coding	36	GC07P150722	6.27	https://www.genecards.org/cgi-bin/carddisp.pl?gene=GIMAP5
LMLN	Leishmanolysin Like Peptidase	Protein Coding	35	GC03P197961	6.27	https://www.genecards.org/cgi-bin/carddisp.pl?gene=LMLN
IL19	Interleukin 19	Protein Coding	40	GC01P206770	6.26	https://www.genecards.org/cgi-bin/carddisp.pl?gene=IL19
TNFRSF13C	TNF Receptor Superfamily Member 13C	Protein Coding	44	GC22M045411	6.24	https://www.genecards.org/cgi-bin/carddisp.pl?gene=TNFRSF13C
SMAD4	SMAD Family Member 4	Protein Coding	50	GC18P051028	6.24	https://www.genecards.org/cgi-bin/carddisp.pl?gene=SMAD4
NOX4	NADPH Oxidase 4	Protein Coding	42	GC11M089324	6.23	https://www.genecards.org/cgi-bin/carddisp.pl?gene=NOX4
LRP1	LDL Receptor Related Protein 1	Protein Coding	47	GC12P057128	6.23	https://www.genecards.org/cgi-bin/carddisp.pl?gene=LRP1
NUP85	Nucleoporin 85	Protein Coding	39	GC17P075205	6.23	https://www.genecards.org/cgi-bin/carddisp.pl?gene=NUP85
GPBAR1	G Protein-Coupled Bile Acid Receptor 1	Protein Coding	39	GC02P218259	6.23	https://www.genecards.org/cgi-bin/carddisp.pl?gene=GPBAR1
NR1D1	Nuclear Receptor Subfamily 1 Group D Member 1	Protein Coding	47	GC17M040092	6.23	https://www.genecards.org/cgi-bin/carddisp.pl?gene=NR1D1
MYO9B	Myosin IXB	Protein Coding	44	GC19P023294	6.23	https://www.genecards.org/cgi-bin/carddisp.pl?gene=MYO9B
CDKN1A	Cyclin Dependent Kinase Inhibitor 1A	Protein Coding	50	GC06P047460	6.23	https://www.genecards.org/cgi-bin/carddisp.pl?gene=CDKN1A
SSRP1	Structure Specific Recognition Protein 1	Protein Coding	40	GC11M061223	6.23	https://www.genecards.org/cgi-bin/carddisp.pl?gene=SSRP1
IRF2BP2	Interferon Regulatory Factor 2 Binding Protein 2	Protein Coding	36	GC01M234604	6.23	https://www.genecards.org/cgi-bin/carddisp.pl?gene=IRF2BP2
PRKX	Protein Kinase X-Linked	Protein Coding	41	GC0XM003604	6.22	https://www.genecards.org/cgi-bin/carddisp.pl?gene=PRKX
EIF2AK4	Eukaryotic Translation Initiation Factor 2 Alpha Kinase 4	Protein Coding	44	GC15P039934	6.22	https://www.genecards.org/cgi-bin/carddisp.pl?gene=EIF2AK4
DDX20	DEAD-Box Helicase 20	Protein Coding	41	GC01P111755	6.22	https://www.genecards.org/cgi-bin/carddisp.pl?gene=DDX20
MCOLN1	Mucolipin 1	Protein Coding	44	GC19P007523	6.22	https://www.genecards.org/cgi-bin/carddisp.pl?gene=MCOLN1
HIVEP3	HIVEP Zinc Finger 3	Protein Coding	36	GC01M041506	6.22	https://www.genecards.org/cgi-bin/carddisp.pl?gene=HIVEP3
GDNF	Glial Cell Derived Neurotrophic Factor	Protein Coding	47	GC05M037812	6.22	https://www.genecards.org/cgi-bin/carddisp.pl?gene=GDNF
LPP	LIM Domain Containing Preferred Translocation Partner In Lipoma	Protein Coding	42	GC03P188153	6.22	https://www.genecards.org/cgi-bin/carddisp.pl?gene=LPP
XRCC6	X-Ray Repair Cross Complementing 6	Protein Coding	45	GC22P041622	6.21	https://www.genecards.org/cgi-bin/carddisp.pl?gene=XRCC6
KLK3	Kallikrein Related Peptidase 3	Protein Coding	46	GC19P050854	6.21	https://www.genecards.org/cgi-bin/carddisp.pl?gene=KLK3
VAMP8	Vesicle Associated Membrane Protein 8	Protein Coding	41	GC02P085561	6.21	https://www.genecards.org/cgi-bin/carddisp.pl?gene=VAMP8
CDH3	Cadherin 3	Protein Coding	47	GC16P068637	6.21	https://www.genecards.org/cgi-bin/carddisp.pl?gene=CDH3
NDUFA12	NADH:Ubiquinone Oxidoreductase Subunit A12	Protein Coding	44	GC12M094898	6.2	https://www.genecards.org/cgi-bin/carddisp.pl?gene=NDUFA12
PRKAG2	Protein Kinase AMP-Activated Non-Catalytic Subunit Gamma 2	Protein Coding	50	GC07M151556	6.2	https://www.genecards.org/cgi-bin/carddisp.pl?gene=PRKAG2
CD22	CD22 Molecule	Protein Coding	45	GC19P035319	6.19	https://www.genecards.org/cgi-bin/carddisp.pl?gene=CD22
RFTN1	Raftlin, Lipid Raft Linker 1	Protein Coding	35	GC03M016357	6.19	https://www.genecards.org/cgi-bin/carddisp.pl?gene=RFTN1
RUNX1	RUNX Family Transcription Factor 1	Protein Coding	48	GC21M034787	6.18	https://www.genecards.org/cgi-bin/carddisp.pl?gene=RUNX1
LDLR	Low Density Lipoprotein Receptor	Protein Coding	49	GC19P011061	6.18	https://www.genecards.org/cgi-bin/carddisp.pl?gene=LDLR
ZBTB24	Zinc Finger And BTB Domain Containing 24	Protein Coding	38	GC06M109462	6.18	https://www.genecards.org/cgi-bin/carddisp.pl?gene=ZBTB24
SORL1	Sortilin Related Receptor 1	Protein Coding	43	GC11P121452	6.18	https://www.genecards.org/cgi-bin/carddisp.pl?gene=SORL1
RAB5A	RAB5A, Member RAS Oncogene Family	Protein Coding	45	GC03P019963	6.16	https://www.genecards.org/cgi-bin/carddisp.pl?gene=RAB5A
TNFSF10	TNF Superfamily Member 10	Protein Coding	46	GC03M172505	6.16	https://www.genecards.org/cgi-bin/carddisp.pl?gene=TNFSF10
STT3B	STT3 Oligosaccharyltransferase Complex Catalytic Subunit B	Protein Coding	44	GC03P031550	6.16	https://www.genecards.org/cgi-bin/carddisp.pl?gene=STT3B
SUPT6H	SPT6 Homolog, Histone Chaperone And Transcription Elongation Factor	Protein Coding	37	GC17P028662	6.15	https://www.genecards.org/cgi-bin/carddisp.pl?gene=SUPT6H
AOC3	Amine Oxidase Copper Containing 3	Protein Coding	44	GC17P042851	6.15	https://www.genecards.org/cgi-bin/carddisp.pl?gene=AOC3
GRIN2A	Glutamate Ionotropic Receptor NMDA Type Subunit 2A	Protein Coding	51	GC16M009753	6.15	https://www.genecards.org/cgi-bin/carddisp.pl?gene=GRIN2A
RAP1A	RAP1A, Member Of RAS Oncogene Family	Protein Coding	47	GC01P111542	6.15	https://www.genecards.org/cgi-bin/carddisp.pl?gene=RAP1A
CPVL	Carboxypeptidase Vitellogenic Like	Protein Coding	40	GC07M028995	6.14	https://www.genecards.org/cgi-bin/carddisp.pl?gene=CPVL
BST2	Bone Marrow Stromal Cell Antigen 2	Protein Coding	39	GC19M017403	6.13	https://www.genecards.org/cgi-bin/carddisp.pl?gene=BST2
PDPK1	3-Phosphoinositide Dependent Protein Kinase 1	Protein Coding	48	GC16P002537	6.13	https://www.genecards.org/cgi-bin/carddisp.pl?gene=PDPK1
HDAC3	Histone Deacetylase 3	Protein Coding	49	GC05M141583	6.12	https://www.genecards.org/cgi-bin/carddisp.pl?gene=HDAC3
CAV1	Caveolin 1	Protein Coding	48	GC07P116524	6.11	https://www.genecards.org/cgi-bin/carddisp.pl?gene=CAV1
EZR	Ezrin	Protein Coding	45	GC06M158765	6.11	https://www.genecards.org/cgi-bin/carddisp.pl?gene=EZR
NCOR1	Nuclear Receptor Corepressor 1	Protein Coding	43	GC17M016029	6.1	https://www.genecards.org/cgi-bin/carddisp.pl?gene=NCOR1
PLIN2	Perilipin 2	Protein Coding	43	GC09M019115	6.1	https://www.genecards.org/cgi-bin/carddisp.pl?gene=PLIN2
RAC2	Rac Family Small GTPase 2	Protein Coding	51	GC22M037227	6.1	https://www.genecards.org/cgi-bin/carddisp.pl?gene=RAC2
CPQ	Carboxypeptidase Q	Protein Coding	35	GC08P096645	6.1	https://www.genecards.org/cgi-bin/carddisp.pl?gene=CPQ
CD48	CD48 Molecule	Protein Coding	39	GC01M160648	6.1	https://www.genecards.org/cgi-bin/carddisp.pl?gene=CD48
APOA2	Apolipoprotein A2	Protein Coding	44	GC01M161222	6.09	https://www.genecards.org/cgi-bin/carddisp.pl?gene=APOA2
STEAP3	STEAP3 Metalloreductase	Protein Coding	45	GC02P119222	6.09	https://www.genecards.org/cgi-bin/carddisp.pl?gene=STEAP3
AMBP	Alpha-1-Microglobulin/Bikunin Precursor	Protein Coding	41	GC09M114060	6.09	https://www.genecards.org/cgi-bin/carddisp.pl?gene=AMBP
YY1	YY1 Transcription Factor	Protein Coding	48	GC14P100238	6.08	https://www.genecards.org/cgi-bin/carddisp.pl?gene=YY1
LGALS8	Galectin 8	Protein Coding	41	GC01P236518	6.08	https://www.genecards.org/cgi-bin/carddisp.pl?gene=LGALS8
PLCB3	Phospholipase C Beta 3	Protein Coding	47	GC11P064251	6.08	https://www.genecards.org/cgi-bin/carddisp.pl?gene=PLCB3
CD3G	CD3g Molecule	Protein Coding	47	GC11P118344	6.08	https://www.genecards.org/cgi-bin/carddisp.pl?gene=CD3G
SEMA7A	Semaphorin 7A (John Milton Hagen Blood Group)	Protein Coding	42	GC15M074409	6.08	https://www.genecards.org/cgi-bin/carddisp.pl?gene=SEMA7A
APBA3	Amyloid Beta Precursor Protein Binding Family A Member 3	Protein Coding	38	GC19M003750	6.07	https://www.genecards.org/cgi-bin/carddisp.pl?gene=APBA3
CD300LF	CD300 Molecule Like Family Member F	Protein Coding	39	GC17M074694	6.05	https://www.genecards.org/cgi-bin/carddisp.pl?gene=CD300LF
MEF2C	Myocyte Enhancer Factor 2C	Protein Coding	48	GC05M088718	6.05	https://www.genecards.org/cgi-bin/carddisp.pl?gene=MEF2C
GPX1	Glutathione Peroxidase 1	Protein Coding	48	GC03M049368	6.05	https://www.genecards.org/cgi-bin/carddisp.pl?gene=GPX1
APPL1	Adaptor Protein, Phosphotyrosine Interacting With PH Domain And Leucine Zipper 1	Protein Coding	45	GC03P057227	6.05	https://www.genecards.org/cgi-bin/carddisp.pl?gene=APPL1
FMNL1	Formin Like 1	Protein Coding	37	GC17P045222	6.04	https://www.genecards.org/cgi-bin/carddisp.pl?gene=FMNL1
MSN	Moesin	Protein Coding	47	GC0XP065588	6.03	https://www.genecards.org/cgi-bin/carddisp.pl?gene=MSN
WNT5A	Wnt Family Member 5A	Protein Coding	49	GC03M055465	6.02	https://www.genecards.org/cgi-bin/carddisp.pl?gene=WNT5A
MIR150	MicroRNA 150	RNA Gene	21	GC19M049500	6	https://www.genecards.org/cgi-bin/carddisp.pl?gene=MIR150
PARP1	Poly(ADP-Ribose) Polymerase 1	Protein Coding	49	GC01M226360	6	https://www.genecards.org/cgi-bin/carddisp.pl?gene=PARP1
CALCRL	Calcitonin Receptor Like Receptor	Protein Coding	43	GC02M187341	5.99	https://www.genecards.org/cgi-bin/carddisp.pl?gene=CALCRL
IL18BP	Interleukin 18 Binding Protein	Protein Coding	39	GC11P071998	5.99	https://www.genecards.org/cgi-bin/carddisp.pl?gene=IL18BP
BTLA	B And T Lymphocyte Associated	Protein Coding	39	GC03M112463	5.99	https://www.genecards.org/cgi-bin/carddisp.pl?gene=BTLA
ARHGAP26	Rho GTPase Activating Protein 26	Protein Coding	44	GC05P142770	5.99	https://www.genecards.org/cgi-bin/carddisp.pl?gene=ARHGAP26
C2	Complement C2	Protein Coding	44	GC06P031897	5.98	https://www.genecards.org/cgi-bin/carddisp.pl?gene=C2
THPO	Thrombopoietin	Protein Coding	42	GC03M184371	5.98	https://www.genecards.org/cgi-bin/carddisp.pl?gene=THPO
THEMIS2	Thymocyte Selection Associated Family Member 2	Protein Coding	33	GC01P027872	5.98	https://www.genecards.org/cgi-bin/carddisp.pl?gene=THEMIS2
ABCB11	ATP Binding Cassette Subfamily B Member 11	Protein Coding	45	GC02M168922	5.98	https://www.genecards.org/cgi-bin/carddisp.pl?gene=ABCB11
ADGRE3	Adhesion G Protein-Coupled Receptor E3	Protein Coding	33	GC19M014619	5.97	https://www.genecards.org/cgi-bin/carddisp.pl?gene=ADGRE3
SIN3B	SIN3 Transcription Regulator Family Member B	Protein Coding	38	GC19P016829	5.97	https://www.genecards.org/cgi-bin/carddisp.pl?gene=SIN3B
BCR	BCR Activator Of RhoGEF And GTPase	Protein Coding	51	GC22P023179	5.97	https://www.genecards.org/cgi-bin/carddisp.pl?gene=BCR
ADAM12	ADAM Metallopeptidase Domain 12	Protein Coding	45	GC10M126012	5.97	https://www.genecards.org/cgi-bin/carddisp.pl?gene=ADAM12
ADAMTS13	ADAM Metallopeptidase With Thrombospondin Type 1 Motif 13	Protein Coding	45	GC09P133414	5.97	https://www.genecards.org/cgi-bin/carddisp.pl?gene=ADAMTS13
GSK3B	Glycogen Synthase Kinase 3 Beta	Protein Coding	50	GC03M119821	5.97	https://www.genecards.org/cgi-bin/carddisp.pl?gene=GSK3B
KDM6B	Lysine Demethylase 6B	Protein Coding	42	GC17P007834	5.97	https://www.genecards.org/cgi-bin/carddisp.pl?gene=KDM6B
STAT6	Signal Transducer And Activator Of Transcription 6	Protein Coding	50	GC12M057095	5.96	https://www.genecards.org/cgi-bin/carddisp.pl?gene=STAT6
RASGEF1B	RasGEF Domain Family Member 1B	Protein Coding	36	GC04M081426	5.96	https://www.genecards.org/cgi-bin/carddisp.pl?gene=RASGEF1B
G6PD	Glucose-6-Phosphate Dehydrogenase	Protein Coding	50	GC0XM154531	5.96	https://www.genecards.org/cgi-bin/carddisp.pl?gene=G6PD
TMPRSS6	Transmembrane Serine Protease 6	Protein Coding	44	GC22M037066	5.95	https://www.genecards.org/cgi-bin/carddisp.pl?gene=TMPRSS6
TBXAS1	Thromboxane A Synthase 1	Protein Coding	50	GC07P139777	5.95	https://www.genecards.org/cgi-bin/carddisp.pl?gene=TBXAS1
CD101	CD101 Molecule	Protein Coding	39	GC01P117001	5.95	https://www.genecards.org/cgi-bin/carddisp.pl?gene=CD101
CASP4	Caspase 4	Protein Coding	46	GC11M104942	5.94	https://www.genecards.org/cgi-bin/carddisp.pl?gene=CASP4
RTN4	Reticulon 4	Protein Coding	44	GC02M054934	5.94	https://www.genecards.org/cgi-bin/carddisp.pl?gene=RTN4
EPG5	Ectopic P-Granules Autophagy Protein 5 Homolog	Protein Coding	36	GC18M045800	5.94	https://www.genecards.org/cgi-bin/carddisp.pl?gene=EPG5
AKT3	AKT Serine/Threonine Kinase 3	Protein Coding	52	GC01M243488	5.93	https://www.genecards.org/cgi-bin/carddisp.pl?gene=AKT3
CAMK4	Calcium/Calmodulin Dependent Protein Kinase IV	Protein Coding	45	GC05P111223	5.93	https://www.genecards.org/cgi-bin/carddisp.pl?gene=CAMK4
SMPD2	Sphingomyelin Phosphodiesterase 2	Protein Coding	40	GC06P109440	5.93	https://www.genecards.org/cgi-bin/carddisp.pl?gene=SMPD2
PXN	Paxillin	Protein Coding	45	GC12M120210	5.92	https://www.genecards.org/cgi-bin/carddisp.pl?gene=PXN
ATF4	Activating Transcription Factor 4	Protein Coding	46	GC22P039525	5.91	https://www.genecards.org/cgi-bin/carddisp.pl?gene=ATF4
RAB7A	RAB7A, Member RAS Oncogene Family	Protein Coding	48	GC03P128749	5.91	https://www.genecards.org/cgi-bin/carddisp.pl?gene=RAB7A
MIR30A	MicroRNA 30a	RNA Gene	20	GC06M071403	5.91	https://www.genecards.org/cgi-bin/carddisp.pl?gene=MIR30A
SMPDL3A	Sphingomyelin Phosphodiesterase Acid Like 3A	Protein Coding	36	GC06P122788	5.91	https://www.genecards.org/cgi-bin/carddisp.pl?gene=SMPDL3A
RPLP0	Ribosomal Protein Lateral Stalk Subunit P0	Protein Coding	41	GC12M120196	5.9	https://www.genecards.org/cgi-bin/carddisp.pl?gene=RPLP0
TNS3	Tensin 3	Protein Coding	38	GC07M047281	5.9	https://www.genecards.org/cgi-bin/carddisp.pl?gene=TNS3
TICAM1	Toll Like Receptor Adaptor Molecule 1	Protein Coding	44	GC19M004815	5.9	https://www.genecards.org/cgi-bin/carddisp.pl?gene=TICAM1
RNF213	Ring Finger Protein 213	Protein Coding	39	GC17P080260	5.89	https://www.genecards.org/cgi-bin/carddisp.pl?gene=RNF213
H4-16	H4 Histone 16	Protein Coding	33	GC12M014768	5.89	https://www.genecards.org/cgi-bin/carddisp.pl?gene=H4-16
CD1B	CD1b Molecule	Protein Coding	39	GC01M158297	5.89	https://www.genecards.org/cgi-bin/carddisp.pl?gene=CD1B
KCNMA1	Potassium Calcium-Activated Channel Subfamily M Alpha 1	Protein Coding	49	GC10M076869	5.89	https://www.genecards.org/cgi-bin/carddisp.pl?gene=KCNMA1
LTK	Leukocyte Receptor Tyrosine Kinase	Protein Coding	41	GC15M041503	5.88	https://www.genecards.org/cgi-bin/carddisp.pl?gene=LTK
EIF4G1	Eukaryotic Translation Initiation Factor 4 Gamma 1	Protein Coding	45	GC03P184314	5.87	https://www.genecards.org/cgi-bin/carddisp.pl?gene=EIF4G1
LDAH	Lipid Droplet Associated Hydrolase	Protein Coding	31	GC02M020684	5.87	https://www.genecards.org/cgi-bin/carddisp.pl?gene=LDAH
APELA	Apelin Receptor Early Endogenous Ligand	Protein Coding	19	GC04P164877	5.86	https://www.genecards.org/cgi-bin/carddisp.pl?gene=APELA
VAV1	Vav Guanine Nucleotide Exchange Factor 1	Protein Coding	47	GC19P006772	5.86	https://www.genecards.org/cgi-bin/carddisp.pl?gene=VAV1
NRP1	Neuropilin 1	Protein Coding	47	GC10M033177	5.86	https://www.genecards.org/cgi-bin/carddisp.pl?gene=NRP1
FCRL3	Fc Receptor Like 3	Protein Coding	36	GC01M157674	5.85	https://www.genecards.org/cgi-bin/carddisp.pl?gene=FCRL3
WDFY4	WDFY Family Member 4	Protein Coding	35	GC10P048684	5.85	https://www.genecards.org/cgi-bin/carddisp.pl?gene=WDFY4
COPS5	COP9 Signalosome Subunit 5	Protein Coding	42	GC08M067043	5.85	https://www.genecards.org/cgi-bin/carddisp.pl?gene=COPS5
PDE4A	Phosphodiesterase 4A	Protein Coding	44	GC19P010416	5.84	https://www.genecards.org/cgi-bin/carddisp.pl?gene=PDE4A
SCYL3	SCY1 Like Pseudokinase 3	Protein Coding	38	GC01M169821	5.84	https://www.genecards.org/cgi-bin/carddisp.pl?gene=SCYL3
MIR195	MicroRNA 195	RNA Gene	19	GC17M007018	5.84	https://www.genecards.org/cgi-bin/carddisp.pl?gene=MIR195
PLCB2	Phospholipase C Beta 2	Protein Coding	46	GC15M040278	5.83	https://www.genecards.org/cgi-bin/carddisp.pl?gene=PLCB2
TPT1	Tumor Protein, Translationally-Controlled 1	Protein Coding	46	GC13M045333	5.83	https://www.genecards.org/cgi-bin/carddisp.pl?gene=TPT1
DUSP1	Dual Specificity Phosphatase 1	Protein Coding	47	GC05M172768	5.83	https://www.genecards.org/cgi-bin/carddisp.pl?gene=DUSP1
ELMO1	Engulfment And Cell Motility 1	Protein Coding	40	GC07M036860	5.83	https://www.genecards.org/cgi-bin/carddisp.pl?gene=ELMO1
SYT11	Synaptotagmin 11	Protein Coding	41	GC01P155829	5.82	https://www.genecards.org/cgi-bin/carddisp.pl?gene=SYT11
SHPK	Sedoheptulokinase	Protein Coding	38	GC17M003608	5.82	https://www.genecards.org/cgi-bin/carddisp.pl?gene=SHPK
MACORIS	Macrophage Enriched LincRNA Repressor Of IFN-Gamma Signaling	RNA Gene	7	GC10M031697	5.82	https://www.genecards.org/cgi-bin/carddisp.pl?gene=MACORIS
NAMPT	Nicotinamide Phosphoribosyltransferase	Protein Coding	48	GC07M106248	5.81	https://www.genecards.org/cgi-bin/carddisp.pl?gene=NAMPT
BTG1	BTG Anti-Proliferation Factor 1	Protein Coding	41	GC12M092140	5.81	https://www.genecards.org/cgi-bin/carddisp.pl?gene=BTG1
NR4A3	Nuclear Receptor Subfamily 4 Group A Member 3	Protein Coding	45	GC09P099821	5.81	https://www.genecards.org/cgi-bin/carddisp.pl?gene=NR4A3
GRB2	Growth Factor Receptor Bound Protein 2	Protein Coding	49	GC17M075318	5.81	https://www.genecards.org/cgi-bin/carddisp.pl?gene=GRB2
LMF1	Lipase Maturation Factor 1	Protein Coding	39	GC16M000853	5.8	https://www.genecards.org/cgi-bin/carddisp.pl?gene=LMF1
CD180	CD180 Molecule	Protein Coding	39	GC05M067181	5.8	https://www.genecards.org/cgi-bin/carddisp.pl?gene=CD180
PARK7	Parkinsonism Associated Deglycase	Protein Coding	45	GC01P007983	5.8	https://www.genecards.org/cgi-bin/carddisp.pl?gene=PARK7
SPTSSB	Serine Palmitoyltransferase Small Subunit B	Protein Coding	32	GC03M161344	5.8	https://www.genecards.org/cgi-bin/carddisp.pl?gene=SPTSSB
FOXO3	Forkhead Box O3	Protein Coding	44	GC06P108559	5.8	https://www.genecards.org/cgi-bin/carddisp.pl?gene=FOXO3
GPIHBP1	Glycosylphosphatidylinositol Anchored High Density Lipoprotein Binding Protein 1	Protein Coding	35	GC08P143213	5.79	https://www.genecards.org/cgi-bin/carddisp.pl?gene=GPIHBP1
PTGS1	Prostaglandin-Endoperoxide Synthase 1	Protein Coding	46	GC09P122370	5.79	https://www.genecards.org/cgi-bin/carddisp.pl?gene=PTGS1
TNFRSF17	TNF Receptor Superfamily Member 17	Protein Coding	44	GC16P011965	5.79	https://www.genecards.org/cgi-bin/carddisp.pl?gene=TNFRSF17
CREBBP	CREB Binding Protein	Protein Coding	52	GC16M003726	5.79	https://www.genecards.org/cgi-bin/carddisp.pl?gene=CREBBP
AFG1L	AFG1 Like ATPase	Protein Coding	27	GC06P108309	5.78	https://www.genecards.org/cgi-bin/carddisp.pl?gene=AFG1L
PGD	Phosphogluconate Dehydrogenase	Protein Coding	47	GC01P010398	5.78	https://www.genecards.org/cgi-bin/carddisp.pl?gene=PGD
ABCA10	ATP Binding Cassette Subfamily A Member 10	Protein Coding	36	GC17M069147	5.77	https://www.genecards.org/cgi-bin/carddisp.pl?gene=ABCA10
ATAD1	ATPase Family AAA Domain Containing 1	Protein Coding	41	GC10M087751	5.76	https://www.genecards.org/cgi-bin/carddisp.pl?gene=ATAD1
CYP19A1	Cytochrome P450 Family 19 Subfamily A Member 1	Protein Coding	48	GC15M051208	5.76	https://www.genecards.org/cgi-bin/carddisp.pl?gene=CYP19A1
ARAF	A-Raf Proto-Oncogene, Serine/Threonine Kinase	Protein Coding	45	GC0XP047562	5.76	https://www.genecards.org/cgi-bin/carddisp.pl?gene=ARAF
ANXA1	Annexin A1	Protein Coding	49	GC09P073151	5.75	https://www.genecards.org/cgi-bin/carddisp.pl?gene=ANXA1
NSF	N-Ethylmaleimide Sensitive Factor, Vesicle Fusing ATPase	Protein Coding	44	GC17P046590	5.75	https://www.genecards.org/cgi-bin/carddisp.pl?gene=NSF
SNRPD1	Small Nuclear Ribonucleoprotein D1 Polypeptide	Protein Coding	39	GC18P021612	5.75	https://www.genecards.org/cgi-bin/carddisp.pl?gene=SNRPD1
GCN1	GCN1 Activator Of EIF2AK4	Protein Coding	28	GC12M120128	5.75	https://www.genecards.org/cgi-bin/carddisp.pl?gene=GCN1
CPLANE2	Ciliogenesis And Planar Polarity Effector 2	Protein Coding	24	GC01M016232	5.75	https://www.genecards.org/cgi-bin/carddisp.pl?gene=CPLANE2
SRSF2	Serine And Arginine Rich Splicing Factor 2	Protein Coding	40	GC17M076734	5.74	https://www.genecards.org/cgi-bin/carddisp.pl?gene=SRSF2
CCL1	C-C Motif Chemokine Ligand 1	Protein Coding	38	GC17M034402	5.74	https://www.genecards.org/cgi-bin/carddisp.pl?gene=CCL1
HSPA5	Heat Shock Protein Family A (Hsp70) Member 5	Protein Coding	47	GC09M125234	5.74	https://www.genecards.org/cgi-bin/carddisp.pl?gene=HSPA5
ABCA4	ATP Binding Cassette Subfamily A Member 4	Protein Coding	44	GC01M093992	5.73	https://www.genecards.org/cgi-bin/carddisp.pl?gene=ABCA4
GAPDH	Glyceraldehyde-3-Phosphate Dehydrogenase	Protein Coding	48	GC12P008161	5.73	https://www.genecards.org/cgi-bin/carddisp.pl?gene=GAPDH
APOC3	Apolipoprotein C3	Protein Coding	43	GC11P116829	5.73	https://www.genecards.org/cgi-bin/carddisp.pl?gene=APOC3
SMARCB1	SWI/SNF Related, Matrix Associated, Actin Dependent Regulator Of Chromatin, Subfamily B, Member 1	Protein Coding	45	GC22P023786	5.72	https://www.genecards.org/cgi-bin/carddisp.pl?gene=SMARCB1
SGK1	Serum/Glucocorticoid Regulated Kinase 1	Protein Coding	48	GC06M134169	5.71	https://www.genecards.org/cgi-bin/carddisp.pl?gene=SGK1
JAG1	Jagged Canonical Notch Ligand 1	Protein Coding	50	GC20M010637	5.71	https://www.genecards.org/cgi-bin/carddisp.pl?gene=JAG1
PRXL2A	Peroxiredoxin Like 2A	Protein Coding	27	GC10P084161	5.71	https://www.genecards.org/cgi-bin/carddisp.pl?gene=PRXL2A
KRT37	Keratin 37	Protein Coding	32	GC17M041422	5.71	https://www.genecards.org/cgi-bin/carddisp.pl?gene=KRT37
RPS6KA5	Ribosomal Protein S6 Kinase A5	Protein Coding	45	GC14M090847	5.71	https://www.genecards.org/cgi-bin/carddisp.pl?gene=RPS6KA5
CCL26	C-C Motif Chemokine Ligand 26	Protein Coding	37	GC07M075769	5.71	https://www.genecards.org/cgi-bin/carddisp.pl?gene=CCL26
MIR210	MicroRNA 210	RNA Gene	21	GC11M000674	5.71	https://www.genecards.org/cgi-bin/carddisp.pl?gene=MIR210
AGTR1	Angiotensin II Receptor Type 1	Protein Coding	51	GC03P148697	5.7	https://www.genecards.org/cgi-bin/carddisp.pl?gene=AGTR1
CDH15	Cadherin 15	Protein Coding	43	GC16P089171	5.7	https://www.genecards.org/cgi-bin/carddisp.pl?gene=CDH15
SPPL2C	Signal Peptide Peptidase Like 2C	Protein Coding	32	GC17P045844	5.7	https://www.genecards.org/cgi-bin/carddisp.pl?gene=SPPL2C
CFAP47	Cilia And Flagella Associated Protein 47	Protein Coding	25	GC0XP035919	5.7	https://www.genecards.org/cgi-bin/carddisp.pl?gene=CFAP47
EGFR	Epidermal Growth Factor Receptor	Protein Coding	54	GC07P055019	5.69	https://www.genecards.org/cgi-bin/carddisp.pl?gene=EGFR
EGF	Epidermal Growth Factor	Protein Coding	51	GC04P109912	5.69	https://www.genecards.org/cgi-bin/carddisp.pl?gene=EGF
TBX21	T-Box Transcription Factor 21	Protein Coding	45	GC17P047733	5.69	https://www.genecards.org/cgi-bin/carddisp.pl?gene=TBX21
SMCR8	SMCR8-C9orf72 Complex Subunit	Protein Coding	32	GC17P018807	5.69	https://www.genecards.org/cgi-bin/carddisp.pl?gene=SMCR8
IRF6	Interferon Regulatory Factor 6	Protein Coding	43	GC01M209785	5.69	https://www.genecards.org/cgi-bin/carddisp.pl?gene=IRF6
SEPTIN9	Septin 9	Protein Coding	35	GC17P077282	5.69	https://www.genecards.org/cgi-bin/carddisp.pl?gene=SEPTIN9
AP1S1	Adaptor Related Protein Complex 1 Subunit Sigma 1	Protein Coding	39	GC07P101154	5.68	https://www.genecards.org/cgi-bin/carddisp.pl?gene=AP1S1
ITGB1	Integrin Subunit Beta 1	Protein Coding	50	GC10M032900	5.68	https://www.genecards.org/cgi-bin/carddisp.pl?gene=ITGB1
RAG2	Recombination Activating 2	Protein Coding	42	GC11M036575	5.68	https://www.genecards.org/cgi-bin/carddisp.pl?gene=RAG2
GTF2H3	General Transcription Factor IIH Subunit 3	Protein Coding	39	GC12P123633	5.68	https://www.genecards.org/cgi-bin/carddisp.pl?gene=GTF2H3
HDAC8	Histone Deacetylase 8	Protein Coding	47	GC0XM072329	5.67	https://www.genecards.org/cgi-bin/carddisp.pl?gene=HDAC8
CLEC4D	C-Type Lectin Domain Family 4 Member D	Protein Coding	37	GC12P008509	5.67	https://www.genecards.org/cgi-bin/carddisp.pl?gene=CLEC4D
POLG	DNA Polymerase Gamma, Catalytic Subunit	Protein Coding	45	GC15M089316	5.66	https://www.genecards.org/cgi-bin/carddisp.pl?gene=POLG
MIR608	MicroRNA 608	RNA Gene	17	GC10P100974	5.66	https://www.genecards.org/cgi-bin/carddisp.pl?gene=MIR608
MIR125A	MicroRNA 125a	RNA Gene	21	GC19P051720	5.66	https://www.genecards.org/cgi-bin/carddisp.pl?gene=MIR125A
AR	Androgen Receptor	Protein Coding	53	GC0XP067544	5.66	https://www.genecards.org/cgi-bin/carddisp.pl?gene=AR
PELATON	Plaque Enriched LncRNA In Atherosclerotic And Inflammatory Bowel Macrophage Regulation	Protein Coding	14	GC20P050248	5.66	https://www.genecards.org/cgi-bin/carddisp.pl?gene=PELATON
NUDC	Nuclear Distribution C, Dynein Complex Regulator	Protein Coding	41	GC01P026932	5.65	https://www.genecards.org/cgi-bin/carddisp.pl?gene=NUDC
TGM2	Transglutaminase 2	Protein Coding	48	GC20M038127	5.65	https://www.genecards.org/cgi-bin/carddisp.pl?gene=TGM2
HDAC2	Histone Deacetylase 2	Protein Coding	51	GC06M113933	5.65	https://www.genecards.org/cgi-bin/carddisp.pl?gene=HDAC2
WDR26	WD Repeat Domain 26	Protein Coding	40	GC01M224385	5.65	https://www.genecards.org/cgi-bin/carddisp.pl?gene=WDR26
COX10	Cytochrome C Oxidase Assembly Factor Heme A:Farnesyltransferase COX10	Protein Coding	43	GC17P014069	5.65	https://www.genecards.org/cgi-bin/carddisp.pl?gene=COX10
CALCR	Calcitonin Receptor	Protein Coding	48	GC07M093424	5.65	https://www.genecards.org/cgi-bin/carddisp.pl?gene=CALCR
ITGB3	Integrin Subunit Beta 3	Protein Coding	49	GC17P047254	5.65	https://www.genecards.org/cgi-bin/carddisp.pl?gene=ITGB3
CD1E	CD1e Molecule	Protein Coding	39	GC01P158354	5.64	https://www.genecards.org/cgi-bin/carddisp.pl?gene=CD1E
RFX1	Regulatory Factor X1	Protein Coding	38	GC19M013961	5.64	https://www.genecards.org/cgi-bin/carddisp.pl?gene=RFX1
PAK2	P21 (RAC1) Activated Kinase 2	Protein Coding	46	GC03P196739	5.63	https://www.genecards.org/cgi-bin/carddisp.pl?gene=PAK2
SLC5A11	Solute Carrier Family 5 Member 11	Protein Coding	40	GC16P024859	5.63	https://www.genecards.org/cgi-bin/carddisp.pl?gene=SLC5A11
ARF6	ADP Ribosylation Factor 6	Protein Coding	44	GC14P049895	5.63	https://www.genecards.org/cgi-bin/carddisp.pl?gene=ARF6
TG	Thyroglobulin	Protein Coding	42	GC08P132866	5.62	https://www.genecards.org/cgi-bin/carddisp.pl?gene=TG
VTCN1	V-Set Domain Containing T Cell Activation Inhibitor 1	Protein Coding	40	GC01M117143	5.62	https://www.genecards.org/cgi-bin/carddisp.pl?gene=VTCN1
MME	Membrane Metalloendopeptidase	Protein Coding	50	GC03P155024	5.62	https://www.genecards.org/cgi-bin/carddisp.pl?gene=MME
HRG	Histidine Rich Glycoprotein	Protein Coding	41	GC03P186660	5.62	https://www.genecards.org/cgi-bin/carddisp.pl?gene=HRG
IRS2	Insulin Receptor Substrate 2	Protein Coding	44	GC13M109752	5.62	https://www.genecards.org/cgi-bin/carddisp.pl?gene=IRS2
RHOH	Ras Homolog Family Member H	Protein Coding	43	GC04P040192	5.62	https://www.genecards.org/cgi-bin/carddisp.pl?gene=RHOH
SPIC	Spi-C Transcription Factor	Protein Coding	35	GC12P101474	5.61	https://www.genecards.org/cgi-bin/carddisp.pl?gene=SPIC
ABCF3	ATP Binding Cassette Subfamily F Member 3	Protein Coding	36	GC03P184186	5.61	https://www.genecards.org/cgi-bin/carddisp.pl?gene=ABCF3
CXorf21	Chromosome X Open Reading Frame 21	Protein Coding	30	GC0XM030558	5.61	https://www.genecards.org/cgi-bin/carddisp.pl?gene=CXorf21
U2AF1	U2 Small Nuclear RNA Auxiliary Factor 1	Protein Coding	41	GC21M043092	5.61	https://www.genecards.org/cgi-bin/carddisp.pl?gene=U2AF1
TRIM22	Tripartite Motif Containing 22	Protein Coding	39	GC11P005689	5.6	https://www.genecards.org/cgi-bin/carddisp.pl?gene=TRIM22
MSX1	Msh Homeobox 1	Protein Coding	45	GC04P004861	5.6	https://www.genecards.org/cgi-bin/carddisp.pl?gene=MSX1
IL32	Interleukin 32	Protein Coding	40	GC16P004242	5.6	https://www.genecards.org/cgi-bin/carddisp.pl?gene=IL32
CFTR	CF Transmembrane Conductance Regulator	Protein Coding	51	GC07P117287	5.59	https://www.genecards.org/cgi-bin/carddisp.pl?gene=CFTR
CBL	Cbl Proto-Oncogene	Protein Coding	50	GC11P119206	5.59	https://www.genecards.org/cgi-bin/carddisp.pl?gene=CBL
RAB27B	RAB27B, Member RAS Oncogene Family	Protein Coding	40	GC18P054717	5.58	https://www.genecards.org/cgi-bin/carddisp.pl?gene=RAB27B
TPRG1	Tumor Protein P63 Regulated 1	Protein Coding	35	GC03P188948	5.57	https://www.genecards.org/cgi-bin/carddisp.pl?gene=TPRG1
MIR33A	MicroRNA 33a	RNA Gene	18	GC22P041900	5.57	https://www.genecards.org/cgi-bin/carddisp.pl?gene=MIR33A
DDIT4L	DNA Damage Inducible Transcript 4 Like	Protein Coding	36	GC04M100185	5.57	https://www.genecards.org/cgi-bin/carddisp.pl?gene=DDIT4L
CACNA1H	Calcium Voltage-Gated Channel Subunit Alpha1 H	Protein Coding	50	GC16P001153	5.57	https://www.genecards.org/cgi-bin/carddisp.pl?gene=CACNA1H
ANKAR	Ankyrin And Armadillo Repeat Containing	Protein Coding	32	GC02P189674	5.57	https://www.genecards.org/cgi-bin/carddisp.pl?gene=ANKAR
CES3	Carboxylesterase 3	Protein Coding	39	GC16P066963	5.57	https://www.genecards.org/cgi-bin/carddisp.pl?gene=CES3
TGIF1	TGFB Induced Factor Homeobox 1	Protein Coding	45	GC18P003411	5.56	https://www.genecards.org/cgi-bin/carddisp.pl?gene=TGIF1
RELB	RELB Proto-Oncogene, NF-KB Subunit	Protein Coding	45	GC19P045002	5.55	https://www.genecards.org/cgi-bin/carddisp.pl?gene=RELB
MAP4K3	Mitogen-Activated Protein Kinase Kinase Kinase Kinase 3	Protein Coding	42	GC02M039249	5.54	https://www.genecards.org/cgi-bin/carddisp.pl?gene=MAP4K3
CXCR6	C-X-C Motif Chemokine Receptor 6	Protein Coding	40	GC03P045982	5.54	https://www.genecards.org/cgi-bin/carddisp.pl?gene=CXCR6
UBE2K	Ubiquitin Conjugating Enzyme E2 K	Protein Coding	41	GC04P039700	5.54	https://www.genecards.org/cgi-bin/carddisp.pl?gene=UBE2K
ABL1	ABL Proto-Oncogene 1, Non-Receptor Tyrosine Kinase	Protein Coding	52	GC09P130713	5.53	https://www.genecards.org/cgi-bin/carddisp.pl?gene=ABL1
RHOB	Ras Homolog Family Member B	Protein Coding	44	GC02P020447	5.53	https://www.genecards.org/cgi-bin/carddisp.pl?gene=RHOB
MSH6	MutS Homolog 6	Protein Coding	50	GC02P047695	5.53	https://www.genecards.org/cgi-bin/carddisp.pl?gene=MSH6
SYNPO	Synaptopodin	Protein Coding	38	GC05P150601	5.53	https://www.genecards.org/cgi-bin/carddisp.pl?gene=SYNPO
LIN9	Lin-9 DREAM MuvB Core Complex Component	Protein Coding	37	GC01M226231	5.53	https://www.genecards.org/cgi-bin/carddisp.pl?gene=LIN9
CERK	Ceramide Kinase	Protein Coding	42	GC22M046684	5.53	https://www.genecards.org/cgi-bin/carddisp.pl?gene=CERK
LPA	Lipoprotein(A)	Protein Coding	41	GC06M160531	5.52	https://www.genecards.org/cgi-bin/carddisp.pl?gene=LPA
DAGLB	Diacylglycerol Lipase Beta	Protein Coding	39	GC07M006416	5.52	https://www.genecards.org/cgi-bin/carddisp.pl?gene=DAGLB
ANKRD46	Ankyrin Repeat Domain 46	Protein Coding	33	GC08M100510	5.52	https://www.genecards.org/cgi-bin/carddisp.pl?gene=ANKRD46
LMO2	LIM Domain Only 2	Protein Coding	42	GC11M033858	5.52	https://www.genecards.org/cgi-bin/carddisp.pl?gene=LMO2
POLR3A	RNA Polymerase III Subunit A	Protein Coding	43	GC10M077969	5.52	https://www.genecards.org/cgi-bin/carddisp.pl?gene=POLR3A
VEGFC	Vascular Endothelial Growth Factor C	Protein Coding	47	GC04M176683	5.51	https://www.genecards.org/cgi-bin/carddisp.pl?gene=VEGFC
WIPF1	WAS/WASL Interacting Protein Family Member 1	Protein Coding	44	GC02M174559	5.51	https://www.genecards.org/cgi-bin/carddisp.pl?gene=WIPF1
THRA	Thyroid Hormone Receptor Alpha	Protein Coding	48	GC17P040058	5.51	https://www.genecards.org/cgi-bin/carddisp.pl?gene=THRA
MECOM	MDS1 And EVI1 Complex Locus	Protein Coding	47	GC03M169083	5.51	https://www.genecards.org/cgi-bin/carddisp.pl?gene=MECOM
ALDH3A2	Aldehyde Dehydrogenase 3 Family Member A2	Protein Coding	45	GC17P019648	5.51	https://www.genecards.org/cgi-bin/carddisp.pl?gene=ALDH3A2
TRPM2	Transient Receptor Potential Cation Channel Subfamily M Member 2	Protein Coding	43	GC21P044350	5.5	https://www.genecards.org/cgi-bin/carddisp.pl?gene=TRPM2
ANTXR2	ANTXR Cell Adhesion Molecule 2	Protein Coding	47	GC04M079901	5.5	https://www.genecards.org/cgi-bin/carddisp.pl?gene=ANTXR2
MEF2A	Myocyte Enhancer Factor 2A	Protein Coding	47	GC15P099565	5.5	https://www.genecards.org/cgi-bin/carddisp.pl?gene=MEF2A
HTRA1	HtrA Serine Peptidase 1	Protein Coding	43	GC10P122461	5.5	https://www.genecards.org/cgi-bin/carddisp.pl?gene=HTRA1
PDE2A	Phosphodiesterase 2A	Protein Coding	45	GC11M072576	5.5	https://www.genecards.org/cgi-bin/carddisp.pl?gene=PDE2A
SLC7A2	Solute Carrier Family 7 Member 2	Protein Coding	42	GC08P017497	5.5	https://www.genecards.org/cgi-bin/carddisp.pl?gene=SLC7A2
AUH	AU RNA Binding Methylglutaconyl-CoA Hydratase	Protein Coding	43	GC09M091213	5.49	https://www.genecards.org/cgi-bin/carddisp.pl?gene=AUH
RBL1	RB Transcriptional Corepressor Like 1	Protein Coding	41	GC20M036996	5.49	https://www.genecards.org/cgi-bin/carddisp.pl?gene=RBL1
HPRT1	Hypoxanthine Phosphoribosyltransferase 1	Protein Coding	48	GC0XP134460	5.49	https://www.genecards.org/cgi-bin/carddisp.pl?gene=HPRT1
ANGPTL3	Angiopoietin Like 3	Protein Coding	45	GC01P062597	5.49	https://www.genecards.org/cgi-bin/carddisp.pl?gene=ANGPTL3
GPR183	G Protein-Coupled Receptor 183	Protein Coding	40	GC13M099296	5.49	https://www.genecards.org/cgi-bin/carddisp.pl?gene=GPR183
H3C14	H3 Clustered Histone 14	Protein Coding	29	GC01M149963	5.49	https://www.genecards.org/cgi-bin/carddisp.pl?gene=H3C14
SH3BP2	SH3 Domain Binding Protein 2	Protein Coding	40	GC04P002794	5.49	https://www.genecards.org/cgi-bin/carddisp.pl?gene=SH3BP2
MAP3K7	Mitogen-Activated Protein Kinase Kinase Kinase 7	Protein Coding	51	GC06M090513	5.48	https://www.genecards.org/cgi-bin/carddisp.pl?gene=MAP3K7
ARSA	Arylsulfatase A	Protein Coding	47	GC22M050622	5.48	https://www.genecards.org/cgi-bin/carddisp.pl?gene=ARSA
LIPM	Lipase Family Member M	Protein Coding	32	GC10P088804	5.48	https://www.genecards.org/cgi-bin/carddisp.pl?gene=LIPM
POLR3B	RNA Polymerase III Subunit B	Protein Coding	43	GC12P106357	5.48	https://www.genecards.org/cgi-bin/carddisp.pl?gene=POLR3B
FTL	Ferritin Light Chain	Protein Coding	47	GC19P048965	5.48	https://www.genecards.org/cgi-bin/carddisp.pl?gene=FTL
PI3	Peptidase Inhibitor 3	Protein Coding	39	GC20P045174	5.48	https://www.genecards.org/cgi-bin/carddisp.pl?gene=PI3
CYCS	Cytochrome C, Somatic	Protein Coding	48	GC07M025118	5.47	https://www.genecards.org/cgi-bin/carddisp.pl?gene=CYCS
KAZA2	Kala-Azar, Susceptibility To, 2	Genetic Locus	2	GC01U903511	5.47	https://www.genecards.org/cgi-bin/carddisp.pl?gene=KAZA2
KAZA3	Kala-Azar, Susceptibility To, 3	Genetic Locus	2	GC06U902318	5.47	https://www.genecards.org/cgi-bin/carddisp.pl?gene=KAZA3
SDC2	Syndecan 2	Protein Coding	45	GC08P096494	5.47	https://www.genecards.org/cgi-bin/carddisp.pl?gene=SDC2
CITED2	Cbp/P300 Interacting Transactivator With Glu/Asp Rich Carboxy-Terminal Domain 2	Protein Coding	44	GC06M139371	5.47	https://www.genecards.org/cgi-bin/carddisp.pl?gene=CITED2
NDUFS4	NADH:Ubiquinone Oxidoreductase Subunit S4	Protein Coding	44	GC05P053560	5.47	https://www.genecards.org/cgi-bin/carddisp.pl?gene=NDUFS4
FGL2	Fibrinogen Like 2	Protein Coding	39	GC07M077193	5.47	https://www.genecards.org/cgi-bin/carddisp.pl?gene=FGL2
TRIM5	Tripartite Motif Containing 5	Protein Coding	41	GC11M005693	5.46	https://www.genecards.org/cgi-bin/carddisp.pl?gene=TRIM5
GPI	Glucose-6-Phosphate Isomerase	Protein Coding	46	GC19P034359	5.46	https://www.genecards.org/cgi-bin/carddisp.pl?gene=GPI
EIF5	Eukaryotic Translation Initiation Factor 5	Protein Coding	41	GC14P103333	5.46	https://www.genecards.org/cgi-bin/carddisp.pl?gene=EIF5
ZFP90	ZFP90 Zinc Finger Protein	Protein Coding	36	GC16P068530	5.46	https://www.genecards.org/cgi-bin/carddisp.pl?gene=ZFP90
RSPH4A	Radial Spoke Head Component 4A	Protein Coding	38	GC06P116616	5.45	https://www.genecards.org/cgi-bin/carddisp.pl?gene=RSPH4A
GCA	Grancalcin	Protein Coding	40	GC02P162318	5.45	https://www.genecards.org/cgi-bin/carddisp.pl?gene=GCA
CCND1	Cyclin D1	Protein Coding	52	GC11P069641	5.45	https://www.genecards.org/cgi-bin/carddisp.pl?gene=CCND1
TWIST1	Twist Family BHLH Transcription Factor 1	Protein Coding	45	GC07M019020	5.45	https://www.genecards.org/cgi-bin/carddisp.pl?gene=TWIST1
NAIP	NLR Family Apoptosis Inhibitory Protein	Protein Coding	40	GC05M070968	5.44	https://www.genecards.org/cgi-bin/carddisp.pl?gene=NAIP
POLD1	DNA Polymerase Delta 1, Catalytic Subunit	Protein Coding	45	GC19P050385	5.44	https://www.genecards.org/cgi-bin/carddisp.pl?gene=POLD1
CXCL5	C-X-C Motif Chemokine Ligand 5	Protein Coding	40	GC04M073995	5.44	https://www.genecards.org/cgi-bin/carddisp.pl?gene=CXCL5
BCOR	BCL6 Corepressor	Protein Coding	41	GC0XM040049	5.44	https://www.genecards.org/cgi-bin/carddisp.pl?gene=BCOR
SC5D	Sterol-C5-Desaturase	Protein Coding	40	GC11P121292	5.44	https://www.genecards.org/cgi-bin/carddisp.pl?gene=SC5D
LITAF	Lipopolysaccharide Induced TNF Factor	Protein Coding	44	GC16M011547	5.43	https://www.genecards.org/cgi-bin/carddisp.pl?gene=LITAF
MAST2	Microtubule Associated Serine/Threonine Kinase 2	Protein Coding	40	GC01P045786	5.43	https://www.genecards.org/cgi-bin/carddisp.pl?gene=MAST2
P2RX4	Purinergic Receptor P2X 4	Protein Coding	43	GC12P122831	5.42	https://www.genecards.org/cgi-bin/carddisp.pl?gene=P2RX4
ADORA2A	Adenosine A2a Receptor	Protein Coding	45	GC22P024417	5.42	https://www.genecards.org/cgi-bin/carddisp.pl?gene=ADORA2A
APOBEC3H	Apolipoprotein B MRNA Editing Enzyme Catalytic Subunit 3H	Protein Coding	35	GC22P039097	5.42	https://www.genecards.org/cgi-bin/carddisp.pl?gene=APOBEC3H
DEK	DEK Proto-Oncogene	Protein Coding	40	GC06M018224	5.42	https://www.genecards.org/cgi-bin/carddisp.pl?gene=DEK
KCNN4	Potassium Calcium-Activated Channel Subfamily N Member 4	Protein Coding	48	GC19M043767	5.42	https://www.genecards.org/cgi-bin/carddisp.pl?gene=KCNN4
IL27	Interleukin 27	Protein Coding	38	GC16M028511	5.42	https://www.genecards.org/cgi-bin/carddisp.pl?gene=IL27
CEBPA	CCAAT Enhancer Binding Protein Alpha	Protein Coding	47	GC19M033299	5.42	https://www.genecards.org/cgi-bin/carddisp.pl?gene=CEBPA
JARID2	Jumonji And AT-Rich Interaction Domain Containing 2	Protein Coding	42	GC06P015246	5.42	https://www.genecards.org/cgi-bin/carddisp.pl?gene=JARID2
MIR583	MicroRNA 583	RNA Gene	15	GC05P096079	5.42	https://www.genecards.org/cgi-bin/carddisp.pl?gene=MIR583
CYP2C19	Cytochrome P450 Family 2 Subfamily C Member 19	Protein Coding	46	GC10P094762	5.42	https://www.genecards.org/cgi-bin/carddisp.pl?gene=CYP2C19
CD58	CD58 Molecule	Protein Coding	40	GC01M116514	5.41	https://www.genecards.org/cgi-bin/carddisp.pl?gene=CD58
CLTC	Clathrin Heavy Chain	Protein Coding	46	GC17P059619	5.41	https://www.genecards.org/cgi-bin/carddisp.pl?gene=CLTC
FCN3	Ficolin 3	Protein Coding	41	GC01M027379	5.41	https://www.genecards.org/cgi-bin/carddisp.pl?gene=FCN3
BCL2L1	BCL2 Like 1	Protein Coding	47	GC20M031664	5.4	https://www.genecards.org/cgi-bin/carddisp.pl?gene=BCL2L1
CORO1A	Coronin 1A	Protein Coding	43	GC16P030194	5.4	https://www.genecards.org/cgi-bin/carddisp.pl?gene=CORO1A
SLAMF8	SLAM Family Member 8	Protein Coding	36	GC01P159826	5.4	https://www.genecards.org/cgi-bin/carddisp.pl?gene=SLAMF8
KCNH3	Potassium Voltage-Gated Channel Subfamily H Member 3	Protein Coding	41	GC12P049539	5.4	https://www.genecards.org/cgi-bin/carddisp.pl?gene=KCNH3
ARHGAP45	Rho GTPase Activating Protein 45	Protein Coding	29	GC19P001065	5.4	https://www.genecards.org/cgi-bin/carddisp.pl?gene=ARHGAP45
LMNA	Lamin A/C	Protein Coding	47	GC01P156082	5.39	https://www.genecards.org/cgi-bin/carddisp.pl?gene=LMNA
VSTM4	V-Set And Transmembrane Domain Containing 4	Protein Coding	32	GC10M049014	5.39	https://www.genecards.org/cgi-bin/carddisp.pl?gene=VSTM4
TULP1	TUB Like Protein 1	Protein Coding	42	GC06M042216	5.39	https://www.genecards.org/cgi-bin/carddisp.pl?gene=TULP1
RPN2	Ribophorin II	Protein Coding	41	GC20P037178	5.39	https://www.genecards.org/cgi-bin/carddisp.pl?gene=RPN2
TGFB3	Transforming Growth Factor Beta 3	Protein Coding	47	GC14M075958	5.38	https://www.genecards.org/cgi-bin/carddisp.pl?gene=TGFB3
DDX41	DEAD-Box Helicase 41	Protein Coding	43	GC05M177511	5.38	https://www.genecards.org/cgi-bin/carddisp.pl?gene=DDX41
IL22	Interleukin 22	Protein Coding	41	GC12M068248	5.38	https://www.genecards.org/cgi-bin/carddisp.pl?gene=IL22
MIR324	MicroRNA 324	RNA Gene	18	GC17M007223	5.37	https://www.genecards.org/cgi-bin/carddisp.pl?gene=MIR324
FOLR2	Folate Receptor Beta	Protein Coding	41	GC11P072216	5.37	https://www.genecards.org/cgi-bin/carddisp.pl?gene=FOLR2
EDNRB	Endothelin Receptor Type B	Protein Coding	49	GC13M077895	5.37	https://www.genecards.org/cgi-bin/carddisp.pl?gene=EDNRB
RREB1	Ras Responsive Element Binding Protein 1	Protein Coding	43	GC06P007107	5.37	https://www.genecards.org/cgi-bin/carddisp.pl?gene=RREB1
IKBKE	Inhibitor Of Nuclear Factor Kappa B Kinase Subunit Epsilon	Protein Coding	45	GC01P206470	5.37	https://www.genecards.org/cgi-bin/carddisp.pl?gene=IKBKE
SMPD3	Sphingomyelin Phosphodiesterase 3	Protein Coding	41	GC16M068358	5.36	https://www.genecards.org/cgi-bin/carddisp.pl?gene=SMPD3
HLA-DQB2	Major Histocompatibility Complex, Class II, DQ Beta 2	Protein Coding	36	GC06M032756	5.36	https://www.genecards.org/cgi-bin/carddisp.pl?gene=HLA-DQB2
NPPB	Natriuretic Peptide B	Protein Coding	44	GC01M011858	5.35	https://www.genecards.org/cgi-bin/carddisp.pl?gene=NPPB
FUCA1	Alpha-L-Fucosidase 1	Protein Coding	47	GC01M023845	5.35	https://www.genecards.org/cgi-bin/carddisp.pl?gene=FUCA1
PPP1R12C	Protein Phosphatase 1 Regulatory Subunit 12C	Protein Coding	36	GC19M055110	5.35	https://www.genecards.org/cgi-bin/carddisp.pl?gene=PPP1R12C
LIPK	Lipase Family Member K	Protein Coding	34	GC10P088724	5.35	https://www.genecards.org/cgi-bin/carddisp.pl?gene=LIPK
MIR320A	MicroRNA 320a	RNA Gene	20	GC08M022246	5.33	https://www.genecards.org/cgi-bin/carddisp.pl?gene=MIR320A
GNAS	GNAS Complex Locus	Protein Coding	50	GC20P058839	5.33	https://www.genecards.org/cgi-bin/carddisp.pl?gene=GNAS
NDUFAF2	NADH:Ubiquinone Oxidoreductase Complex Assembly Factor 2	Protein Coding	40	GC05P060945	5.33	https://www.genecards.org/cgi-bin/carddisp.pl?gene=NDUFAF2
RAG1	Recombination Activating 1	Protein Coding	45	GC11P036514	5.33	https://www.genecards.org/cgi-bin/carddisp.pl?gene=RAG1
MITF	Melanocyte Inducing Transcription Factor	Protein Coding	47	GC03P069788	5.32	https://www.genecards.org/cgi-bin/carddisp.pl?gene=MITF
FGF2	Fibroblast Growth Factor 2	Protein Coding	47	GC04P122826	5.32	https://www.genecards.org/cgi-bin/carddisp.pl?gene=FGF2
EDN2	Endothelin 2	Protein Coding	40	GC01M041478	5.31	https://www.genecards.org/cgi-bin/carddisp.pl?gene=EDN2
ADGRE2	Adhesion G Protein-Coupled Receptor E2	Protein Coding	37	GC19M014733	5.31	https://www.genecards.org/cgi-bin/carddisp.pl?gene=ADGRE2
TAFA5	TAFA Chemokine Like Family Member 5	Protein Coding	25	GC22P048490	5.31	https://www.genecards.org/cgi-bin/carddisp.pl?gene=TAFA5
SGMS1	Sphingomyelin Synthase 1	Protein Coding	40	GC10M050305	5.3	https://www.genecards.org/cgi-bin/carddisp.pl?gene=SGMS1
CCR5AS	CCR5 Antisense RNA	RNA Gene	10	GC03M046365	5.3	https://www.genecards.org/cgi-bin/carddisp.pl?gene=CCR5AS
KIRREL2	Kirre Like Nephrin Family Adhesion Molecule 2	Protein Coding	40	GC19P038237	5.3	https://www.genecards.org/cgi-bin/carddisp.pl?gene=KIRREL2
CENPB	Centromere Protein B	Protein Coding	37	GC20M003783	5.3	https://www.genecards.org/cgi-bin/carddisp.pl?gene=CENPB
MVB12A	Multivesicular Body Subunit 12A	Protein Coding	31	GC19P023711	5.3	https://www.genecards.org/cgi-bin/carddisp.pl?gene=MVB12A
GBP5	Guanylate Binding Protein 5	Protein Coding	37	GC01M089259	5.29	https://www.genecards.org/cgi-bin/carddisp.pl?gene=GBP5
LY96	Lymphocyte Antigen 96	Protein Coding	42	GC08P073991	5.29	https://www.genecards.org/cgi-bin/carddisp.pl?gene=LY96
EIF2S2	Eukaryotic Translation Initiation Factor 2 Subunit Beta	Protein Coding	40	GC20M034088	5.29	https://www.genecards.org/cgi-bin/carddisp.pl?gene=EIF2S2
SULT1A3	Sulfotransferase Family 1A Member 3	Protein Coding	38	GC16P030199	5.29	https://www.genecards.org/cgi-bin/carddisp.pl?gene=SULT1A3
CD53	CD53 Molecule	Protein Coding	39	GC01P110871	5.28	https://www.genecards.org/cgi-bin/carddisp.pl?gene=CD53
ADCY10	Adenylate Cyclase 10	Protein Coding	45	GC01M167809	5.28	https://www.genecards.org/cgi-bin/carddisp.pl?gene=ADCY10
CCNT2	Cyclin T2	Protein Coding	39	GC02P134918	5.28	https://www.genecards.org/cgi-bin/carddisp.pl?gene=CCNT2
IKBKG	Inhibitor Of Nuclear Factor Kappa B Kinase Regulatory Subunit Gamma	Protein Coding	48	GC0XP154541	5.28	https://www.genecards.org/cgi-bin/carddisp.pl?gene=IKBKG
IL31RA	Interleukin 31 Receptor A	Protein Coding	43	GC05P055840	5.27	https://www.genecards.org/cgi-bin/carddisp.pl?gene=IL31RA
ACTA1	Actin Alpha 1, Skeletal Muscle	Protein Coding	47	GC01M229431	5.27	https://www.genecards.org/cgi-bin/carddisp.pl?gene=ACTA1
MIR612	MicroRNA 612	RNA Gene	17	GC11P065788	5.27	https://www.genecards.org/cgi-bin/carddisp.pl?gene=MIR612
PDGFB	Platelet Derived Growth Factor Subunit B	Protein Coding	50	GC22M045657	5.27	https://www.genecards.org/cgi-bin/carddisp.pl?gene=PDGFB
FOXO1	Forkhead Box O1	Protein Coding	48	GC13M040555	5.27	https://www.genecards.org/cgi-bin/carddisp.pl?gene=FOXO1
PIK3CD	Phosphatidylinositol-4,5-Bisphosphate 3-Kinase Catalytic Subunit Delta	Protein Coding	53	GC01P009629	5.27	https://www.genecards.org/cgi-bin/carddisp.pl?gene=PIK3CD
CACNG5	Calcium Voltage-Gated Channel Auxiliary Subunit Gamma 5	Protein Coding	40	GC17P066835	5.27	https://www.genecards.org/cgi-bin/carddisp.pl?gene=CACNG5
GNA11	G Protein Subunit Alpha 11	Protein Coding	47	GC19P003094	5.27	https://www.genecards.org/cgi-bin/carddisp.pl?gene=GNA11
NPR2	Natriuretic Peptide Receptor 2	Protein Coding	47	GC09P035782	5.27	https://www.genecards.org/cgi-bin/carddisp.pl?gene=NPR2
TGFBR1	Transforming Growth Factor Beta Receptor 1	Protein Coding	52	GC09P099104	5.27	https://www.genecards.org/cgi-bin/carddisp.pl?gene=TGFBR1
PLAUR	Plasminogen Activator, Urokinase Receptor	Protein Coding	44	GC19M043646	5.26	https://www.genecards.org/cgi-bin/carddisp.pl?gene=PLAUR
UBASH3B	Ubiquitin Associated And SH3 Domain Containing B	Protein Coding	40	GC11P122655	5.26	https://www.genecards.org/cgi-bin/carddisp.pl?gene=UBASH3B
ZC3H12D	Zinc Finger CCCH-Type Containing 12D	Protein Coding	33	GC06M149446	5.26	https://www.genecards.org/cgi-bin/carddisp.pl?gene=ZC3H12D
PADI2	Peptidyl Arginine Deiminase 2	Protein Coding	41	GC01M017066	5.26	https://www.genecards.org/cgi-bin/carddisp.pl?gene=PADI2
NR4A1	Nuclear Receptor Subfamily 4 Group A Member 1	Protein Coding	46	GC12P052022	5.26	https://www.genecards.org/cgi-bin/carddisp.pl?gene=NR4A1
GPR137B	G Protein-Coupled Receptor 137B	Protein Coding	36	GC01P236142	5.26	https://www.genecards.org/cgi-bin/carddisp.pl?gene=GPR137B
TXNL1	Thioredoxin Like 1	Protein Coding	39	GC18M056597	5.25	https://www.genecards.org/cgi-bin/carddisp.pl?gene=TXNL1
FBN1	Fibrillin 1	Protein Coding	45	GC15M048408	5.25	https://www.genecards.org/cgi-bin/carddisp.pl?gene=FBN1
FABP4	Fatty Acid Binding Protein 4	Protein Coding	44	GC08M081478	5.24	https://www.genecards.org/cgi-bin/carddisp.pl?gene=FABP4
ANO10	Anoctamin 10	Protein Coding	40	GC03M043396	5.24	https://www.genecards.org/cgi-bin/carddisp.pl?gene=ANO10
APOBEC3F	Apolipoprotein B MRNA Editing Enzyme Catalytic Subunit 3F	Protein Coding	37	GC22P039024	5.24	https://www.genecards.org/cgi-bin/carddisp.pl?gene=APOBEC3F
ADO	2-Aminoethanethiol Dioxygenase	Protein Coding	37	GC10P062804	5.24	https://www.genecards.org/cgi-bin/carddisp.pl?gene=ADO
RNPC3	RNA Binding Region (RNP1, RRM) Containing 3	Protein Coding	35	GC01P103525	5.24	https://www.genecards.org/cgi-bin/carddisp.pl?gene=RNPC3
PLEKHG5	Pleckstrin Homology And RhoGEF Domain Containing G5	Protein Coding	40	GC01M006466	5.24	https://www.genecards.org/cgi-bin/carddisp.pl?gene=PLEKHG5
SLC39A8	Solute Carrier Family 39 Member 8	Protein Coding	43	GC04M102252	5.23	https://www.genecards.org/cgi-bin/carddisp.pl?gene=SLC39A8
PRKCI	Protein Kinase C Iota	Protein Coding	48	GC03P170222	5.23	https://www.genecards.org/cgi-bin/carddisp.pl?gene=PRKCI
MSRA	Methionine Sulfoxide Reductase A	Protein Coding	42	GC08P010054	5.23	https://www.genecards.org/cgi-bin/carddisp.pl?gene=MSRA
HMGCR	3-Hydroxy-3-Methylglutaryl-CoA Reductase	Protein Coding	45	GC05P075336	5.23	https://www.genecards.org/cgi-bin/carddisp.pl?gene=HMGCR
GRPEL1	GrpE Like 1, Mitochondrial	Protein Coding	39	GC04M007060	5.23	https://www.genecards.org/cgi-bin/carddisp.pl?gene=GRPEL1
CLEC6A	C-Type Lectin Domain Containing 6A	Protein Coding	36	GC12P008455	5.23	https://www.genecards.org/cgi-bin/carddisp.pl?gene=CLEC6A
H2AC20	H2A Clustered Histone 20	Protein Coding	31	GC01P149918	5.22	https://www.genecards.org/cgi-bin/carddisp.pl?gene=H2AC20
MIR433	MicroRNA 433	RNA Gene	21	GC14P104577	5.22	https://www.genecards.org/cgi-bin/carddisp.pl?gene=MIR433
LILRB2	Leukocyte Immunoglobulin Like Receptor B2	Protein Coding	40	GC19M054409	5.22	https://www.genecards.org/cgi-bin/carddisp.pl?gene=LILRB2
TNPO1	Transportin 1	Protein Coding	39	GC05P072816	5.22	https://www.genecards.org/cgi-bin/carddisp.pl?gene=TNPO1
NOS1	Nitric Oxide Synthase 1	Protein Coding	49	GC12M117208	5.21	https://www.genecards.org/cgi-bin/carddisp.pl?gene=NOS1
MTMR2	Myotubularin Related Protein 2	Protein Coding	43	GC11M095832	5.21	https://www.genecards.org/cgi-bin/carddisp.pl?gene=MTMR2
HIVEP2	HIVEP Zinc Finger 2	Protein Coding	37	GC06M142751	5.21	https://www.genecards.org/cgi-bin/carddisp.pl?gene=HIVEP2
UCN	Urocortin	Protein Coding	37	GC02M027308	5.21	https://www.genecards.org/cgi-bin/carddisp.pl?gene=UCN
CCL24	C-C Motif Chemokine Ligand 24	Protein Coding	36	GC07M075811	5.21	https://www.genecards.org/cgi-bin/carddisp.pl?gene=CCL24
MIR346	MicroRNA 346	RNA Gene	18	GC10M086264	5.21	https://www.genecards.org/cgi-bin/carddisp.pl?gene=MIR346
BATF3	Basic Leucine Zipper ATF-Like Transcription Factor 3	Protein Coding	37	GC01M212686	5.2	https://www.genecards.org/cgi-bin/carddisp.pl?gene=BATF3
CD248	CD248 Molecule	Protein Coding	39	GC11M066314	5.2	https://www.genecards.org/cgi-bin/carddisp.pl?gene=CD248
FCER1G	Fc Fragment Of IgE Receptor Ig	Protein Coding	43	GC01P161215	5.2	https://www.genecards.org/cgi-bin/carddisp.pl?gene=FCER1G
PLP1	Proteolipid Protein 1	Protein Coding	43	GC0XP103773	5.2	https://www.genecards.org/cgi-bin/carddisp.pl?gene=PLP1
SARAF	Store-Operated Calcium Entry Associated Regulatory Factor	Protein Coding	32	GC08M030063	5.2	https://www.genecards.org/cgi-bin/carddisp.pl?gene=SARAF
GM2A	GM2 Ganglioside Activator	Protein Coding	43	GC05P151229	5.2	https://www.genecards.org/cgi-bin/carddisp.pl?gene=GM2A
C1QTNF4	C1q And TNF Related 4	Protein Coding	34	GC11M061132	5.2	https://www.genecards.org/cgi-bin/carddisp.pl?gene=C1QTNF4
MIR197	MicroRNA 197	RNA Gene	19	GC01P109549	5.2	https://www.genecards.org/cgi-bin/carddisp.pl?gene=MIR197
IL17C	Interleukin 17C	Protein Coding	36	GC16P088638	5.19	https://www.genecards.org/cgi-bin/carddisp.pl?gene=IL17C
TJP1	Tight Junction Protein 1	Protein Coding	43	GC15M029699	5.19	https://www.genecards.org/cgi-bin/carddisp.pl?gene=TJP1
TPCN2	Two Pore Segment Channel 2	Protein Coding	39	GC11P069066	5.18	https://www.genecards.org/cgi-bin/carddisp.pl?gene=TPCN2
KARS1	Lysyl-TRNA Synthetase 1	Protein Coding	38	GC16M075628	5.18	https://www.genecards.org/cgi-bin/carddisp.pl?gene=KARS1
MLH1	MutL Homolog 1	Protein Coding	48	GC03P036993	5.18	https://www.genecards.org/cgi-bin/carddisp.pl?gene=MLH1
NHEJ1	Non-Homologous End Joining Factor 1	Protein Coding	41	GC02M219075	5.18	https://www.genecards.org/cgi-bin/carddisp.pl?gene=NHEJ1
DGKG	Diacylglycerol Kinase Gamma	Protein Coding	44	GC03M186105	5.18	https://www.genecards.org/cgi-bin/carddisp.pl?gene=DGKG
RETN	Resistin	Protein Coding	43	GC19P007669	5.18	https://www.genecards.org/cgi-bin/carddisp.pl?gene=RETN
PML	PML Nuclear Body Scaffold	Protein Coding	45	GC15P073994	5.17	https://www.genecards.org/cgi-bin/carddisp.pl?gene=PML
SORT1	Sortilin 1	Protein Coding	43	GC01M109310	5.17	https://www.genecards.org/cgi-bin/carddisp.pl?gene=SORT1
CLEC4C	C-Type Lectin Domain Family 4 Member C	Protein Coding	32	GC12M007695	5.17	https://www.genecards.org/cgi-bin/carddisp.pl?gene=CLEC4C
AKIRIN1	Akirin 1	Protein Coding	34	GC01P038991	5.17	https://www.genecards.org/cgi-bin/carddisp.pl?gene=AKIRIN1
MLH3	MutL Homolog 3	Protein Coding	42	GC14M075013	5.17	https://www.genecards.org/cgi-bin/carddisp.pl?gene=MLH3
GZMA	Granzyme A	Protein Coding	42	GC05P055102	5.16	https://www.genecards.org/cgi-bin/carddisp.pl?gene=GZMA
LRBA	LPS Responsive Beige-Like Anchor Protein	Protein Coding	41	GC04M150264	5.16	https://www.genecards.org/cgi-bin/carddisp.pl?gene=LRBA
RPS27A	Ribosomal Protein S27a	Protein Coding	43	GC02P055231	5.16	https://www.genecards.org/cgi-bin/carddisp.pl?gene=RPS27A
COX5A	Cytochrome C Oxidase Subunit 5A	Protein Coding	43	GC15M074919	5.16	https://www.genecards.org/cgi-bin/carddisp.pl?gene=COX5A
CACNA1A	Calcium Voltage-Gated Channel Subunit Alpha1 A	Protein Coding	47	GC19M013206	5.16	https://www.genecards.org/cgi-bin/carddisp.pl?gene=CACNA1A
TGFBR3	Transforming Growth Factor Beta Receptor 3	Protein Coding	45	GC01M091680	5.16	https://www.genecards.org/cgi-bin/carddisp.pl?gene=TGFBR3
CYP24A1	Cytochrome P450 Family 24 Subfamily A Member 1	Protein Coding	47	GC20M054153	5.16	https://www.genecards.org/cgi-bin/carddisp.pl?gene=CYP24A1
ZEB2	Zinc Finger E-Box Binding Homeobox 2	Protein Coding	48	GC02M144384	5.16	https://www.genecards.org/cgi-bin/carddisp.pl?gene=ZEB2
NFATC2	Nuclear Factor Of Activated T Cells 2	Protein Coding	45	GC20M051386	5.16	https://www.genecards.org/cgi-bin/carddisp.pl?gene=NFATC2
SMAD2	SMAD Family Member 2	Protein Coding	47	GC18M047809	5.16	https://www.genecards.org/cgi-bin/carddisp.pl?gene=SMAD2
GDAP1	Ganglioside Induced Differentiation Associated Protein 1	Protein Coding	42	GC08P074315	5.15	https://www.genecards.org/cgi-bin/carddisp.pl?gene=GDAP1
MIR185	MicroRNA 185	RNA Gene	21	GC22P020034	5.15	https://www.genecards.org/cgi-bin/carddisp.pl?gene=MIR185
SNRPN	Small Nuclear Ribonucleoprotein Polypeptide N	Protein Coding	44	GC15P024823	5.14	https://www.genecards.org/cgi-bin/carddisp.pl?gene=SNRPN
SNRPB2	Small Nuclear Ribonucleoprotein Polypeptide B2	Protein Coding	37	GC20P016730	5.14	https://www.genecards.org/cgi-bin/carddisp.pl?gene=SNRPB2
POLA1	DNA Polymerase Alpha 1, Catalytic Subunit	Protein Coding	46	GC0XP024693	5.14	https://www.genecards.org/cgi-bin/carddisp.pl?gene=POLA1
CALM3	Calmodulin 3	Protein Coding	42	GC19P046601	5.13	https://www.genecards.org/cgi-bin/carddisp.pl?gene=CALM3
GBP1	Guanylate Binding Protein 1	Protein Coding	41	GC01M089052	5.13	https://www.genecards.org/cgi-bin/carddisp.pl?gene=GBP1
CYP27A1	Cytochrome P450 Family 27 Subfamily A Member 1	Protein Coding	47	GC02P218781	5.13	https://www.genecards.org/cgi-bin/carddisp.pl?gene=CYP27A1
FGGY	FGGY Carbohydrate Kinase Domain Containing	Protein Coding	37	GC01P059296	5.13	https://www.genecards.org/cgi-bin/carddisp.pl?gene=FGGY
IL11	Interleukin 11	Protein Coding	41	GC19M055364	5.12	https://www.genecards.org/cgi-bin/carddisp.pl?gene=IL11
IFNA5	Interferon Alpha 5	Protein Coding	37	GC09M021304	5.12	https://www.genecards.org/cgi-bin/carddisp.pl?gene=IFNA5
ACTA2	Actin Alpha 2, Smooth Muscle	Protein Coding	48	GC10M088935	5.12	https://www.genecards.org/cgi-bin/carddisp.pl?gene=ACTA2
PPL	Periplakin	Protein Coding	40	GC16M004872	5.12	https://www.genecards.org/cgi-bin/carddisp.pl?gene=PPL
MAILR	Macrophage Interferon Regulatory LncRNA	RNA Gene	8	GC08P102863	5.12	https://www.genecards.org/cgi-bin/carddisp.pl?gene=MAILR
LIG4	DNA Ligase 4	Protein Coding	48	GC13M108207	5.12	https://www.genecards.org/cgi-bin/carddisp.pl?gene=LIG4
DCLRE1C	DNA Cross-Link Repair 1C	Protein Coding	44	GC10M014897	5.12	https://www.genecards.org/cgi-bin/carddisp.pl?gene=DCLRE1C
VAMP7	Vesicle Associated Membrane Protein 7	Protein Coding	42	GC0XP155881	5.12	https://www.genecards.org/cgi-bin/carddisp.pl?gene=VAMP7
BSG	Basigin (Ok Blood Group)	Protein Coding	44	GC19P000571	5.11	https://www.genecards.org/cgi-bin/carddisp.pl?gene=BSG
METRNL	Meteorin Like, Glial Cell Differentiation Regulator	Protein Coding	35	GC17P083079	5.11	https://www.genecards.org/cgi-bin/carddisp.pl?gene=METRNL
TNFSF9	TNF Superfamily Member 9	Protein Coding	37	GC19P006531	5.11	https://www.genecards.org/cgi-bin/carddisp.pl?gene=TNFSF9
CNTN2	Contactin 2	Protein Coding	45	GC01P205043	5.1	https://www.genecards.org/cgi-bin/carddisp.pl?gene=CNTN2
NABP1	Nucleic Acid Binding Protein 1	Protein Coding	35	GC02P191678	5.1	https://www.genecards.org/cgi-bin/carddisp.pl?gene=NABP1
SLC2A5	Solute Carrier Family 2 Member 5	Protein Coding	43	GC01M009036	5.1	https://www.genecards.org/cgi-bin/carddisp.pl?gene=SLC2A5
CDH1	Cadherin 1	Protein Coding	50	GC16P068737	5.1	https://www.genecards.org/cgi-bin/carddisp.pl?gene=CDH1
GRK3	G Protein-Coupled Receptor Kinase 3	Protein Coding	38	GC22P025565	5.1	https://www.genecards.org/cgi-bin/carddisp.pl?gene=GRK3
BMP4	Bone Morphogenetic Protein 4	Protein Coding	49	GC14M053949	5.1	https://www.genecards.org/cgi-bin/carddisp.pl?gene=BMP4
TIMP3	TIMP Metallopeptidase Inhibitor 3	Protein Coding	45	GC22P032800	5.09	https://www.genecards.org/cgi-bin/carddisp.pl?gene=TIMP3
CASP9	Caspase 9	Protein Coding	48	GC01M015491	5.09	https://www.genecards.org/cgi-bin/carddisp.pl?gene=CASP9
LPIN1	Lipin 1	Protein Coding	48	GC02P011649	5.09	https://www.genecards.org/cgi-bin/carddisp.pl?gene=LPIN1
HDAC5	Histone Deacetylase 5	Protein Coding	47	GC17M044076	5.08	https://www.genecards.org/cgi-bin/carddisp.pl?gene=HDAC5
TRIM14	Tripartite Motif Containing 14	Protein Coding	36	GC09M098035	5.08	https://www.genecards.org/cgi-bin/carddisp.pl?gene=TRIM14
ANKRD55	Ankyrin Repeat Domain 55	Protein Coding	33	GC05M056099	5.08	https://www.genecards.org/cgi-bin/carddisp.pl?gene=ANKRD55
MMP7	Matrix Metallopeptidase 7	Protein Coding	48	GC11M102425	5.08	https://www.genecards.org/cgi-bin/carddisp.pl?gene=MMP7
IFNA13	Interferon Alpha 13	Protein Coding	35	GC09M021367	5.07	https://www.genecards.org/cgi-bin/carddisp.pl?gene=IFNA13
STAT2	Signal Transducer And Activator Of Transcription 2	Protein Coding	47	GC12M056341	5.07	https://www.genecards.org/cgi-bin/carddisp.pl?gene=STAT2
ECHS1	Enoyl-CoA Hydratase, Short Chain 1	Protein Coding	47	GC10M133362	5.07	https://www.genecards.org/cgi-bin/carddisp.pl?gene=ECHS1
GNA12	G Protein Subunit Alpha 12	Protein Coding	41	GC07M002728	5.07	https://www.genecards.org/cgi-bin/carddisp.pl?gene=GNA12
MIR30D	MicroRNA 30d	RNA Gene	17	GC08M134804	5.07	https://www.genecards.org/cgi-bin/carddisp.pl?gene=MIR30D
CACNA2D2	Calcium Voltage-Gated Channel Auxiliary Subunit Alpha2delta 2	Protein Coding	41	GC03M050385	5.06	https://www.genecards.org/cgi-bin/carddisp.pl?gene=CACNA2D2
SLC39A14	Solute Carrier Family 39 Member 14	Protein Coding	43	GC08P022367	5.06	https://www.genecards.org/cgi-bin/carddisp.pl?gene=SLC39A14
ALG3	ALG3 Alpha-1,3- Mannosyltransferase	Protein Coding	42	GC03M184244	5.06	https://www.genecards.org/cgi-bin/carddisp.pl?gene=ALG3
TRIM68	Tripartite Motif Containing 68	Protein Coding	37	GC11M004577	5.06	https://www.genecards.org/cgi-bin/carddisp.pl?gene=TRIM68
IFNA8	Interferon Alpha 8	Protein Coding	34	GC09P021409	5.05	https://www.genecards.org/cgi-bin/carddisp.pl?gene=IFNA8
GPR15	G Protein-Coupled Receptor 15	Protein Coding	38	GC03P098531	5.05	https://www.genecards.org/cgi-bin/carddisp.pl?gene=GPR15
P2RY1	Purinergic Receptor P2Y1	Protein Coding	45	GC03P152835	5.05	https://www.genecards.org/cgi-bin/carddisp.pl?gene=P2RY1
RASL11B	RAS Like Family 11 Member B	Protein Coding	32	GC04P052862	5.05	https://www.genecards.org/cgi-bin/carddisp.pl?gene=RASL11B
FBXW11	F-Box And WD Repeat Domain Containing 11	Protein Coding	42	GC05M171861	5.05	https://www.genecards.org/cgi-bin/carddisp.pl?gene=FBXW11
HDAC7	Histone Deacetylase 7	Protein Coding	45	GC12M047782	5.05	https://www.genecards.org/cgi-bin/carddisp.pl?gene=HDAC7
ITPR2	Inositol 1,4,5-Trisphosphate Receptor Type 2	Protein Coding	45	GC12M026336	5.05	https://www.genecards.org/cgi-bin/carddisp.pl?gene=ITPR2
VCL	Vinculin	Protein Coding	47	GC10P073995	5.04	https://www.genecards.org/cgi-bin/carddisp.pl?gene=VCL
IL1RL1	Interleukin 1 Receptor Like 1	Protein Coding	41	GC02P102294	5.04	https://www.genecards.org/cgi-bin/carddisp.pl?gene=IL1RL1
ZNF365	Zinc Finger Protein 365	Protein Coding	37	GC10P062374	5.04	https://www.genecards.org/cgi-bin/carddisp.pl?gene=ZNF365
ANKFY1	Ankyrin Repeat And FYVE Domain Containing 1	Protein Coding	36	GC17M004163	5.03	https://www.genecards.org/cgi-bin/carddisp.pl?gene=ANKFY1
MTRNR2L8	MT-RNR2 Like 8	Protein Coding	23	GC11M010651	5.03	https://www.genecards.org/cgi-bin/carddisp.pl?gene=MTRNR2L8
PRKD3	Protein Kinase D3	Protein Coding	45	GC02M037251	5.03	https://www.genecards.org/cgi-bin/carddisp.pl?gene=PRKD3
SLC9A9	Solute Carrier Family 9 Member A9	Protein Coding	39	GC03M143265	5.03	https://www.genecards.org/cgi-bin/carddisp.pl?gene=SLC9A9
RGCC	Regulator Of Cell Cycle	Protein Coding	34	GC13P041457	5.03	https://www.genecards.org/cgi-bin/carddisp.pl?gene=RGCC
MIR208A	MicroRNA 208a	RNA Gene	18	GC14M023388	5.03	https://www.genecards.org/cgi-bin/carddisp.pl?gene=MIR208A
MIR557	MicroRNA 557	RNA Gene	16	GC01P168375	5.03	https://www.genecards.org/cgi-bin/carddisp.pl?gene=MIR557
MIR600	MicroRNA 600	RNA Gene	14	GC09M123111	5.03	https://www.genecards.org/cgi-bin/carddisp.pl?gene=MIR600
PIKFYVE	Phosphoinositide Kinase, FYVE-Type Zinc Finger Containing	Protein Coding	47	GC02P208266	5.02	https://www.genecards.org/cgi-bin/carddisp.pl?gene=PIKFYVE
ANK3	Ankyrin 3	Protein Coding	44	GC10M060026	5.02	https://www.genecards.org/cgi-bin/carddisp.pl?gene=ANK3
MIR134	MicroRNA 134	RNA Gene	18	GC14P104777	5.02	https://www.genecards.org/cgi-bin/carddisp.pl?gene=MIR134
WDR45B	WD Repeat Domain 45B	Protein Coding	37	GC17M082614	5.02	https://www.genecards.org/cgi-bin/carddisp.pl?gene=WDR45B
ARNT	Aryl Hydrocarbon Receptor Nuclear Translocator	Protein Coding	43	GC01M150809	5.02	https://www.genecards.org/cgi-bin/carddisp.pl?gene=ARNT
MAP1LC3A	Microtubule Associated Protein 1 Light Chain 3 Alpha	Protein Coding	43	GC20P034546	5.02	https://www.genecards.org/cgi-bin/carddisp.pl?gene=MAP1LC3A
STAB1	Stabilin 1	Protein Coding	39	GC03P052495	5.01	https://www.genecards.org/cgi-bin/carddisp.pl?gene=STAB1
SLC15A4	Solute Carrier Family 15 Member 4	Protein Coding	39	GC12M128793	5.01	https://www.genecards.org/cgi-bin/carddisp.pl?gene=SLC15A4
PDIA4	Protein Disulfide Isomerase Family A Member 4	Protein Coding	42	GC07M149003	5.01	https://www.genecards.org/cgi-bin/carddisp.pl?gene=PDIA4
MIR381	MicroRNA 381	RNA Gene	17	GC14P104797	5	https://www.genecards.org/cgi-bin/carddisp.pl?gene=MIR381
DUSP10	Dual Specificity Phosphatase 10	Protein Coding	44	GC01M221701	5	https://www.genecards.org/cgi-bin/carddisp.pl?gene=DUSP10
SNORA72	Small Nucleolar RNA, H/ACA Box 72	RNA Gene	16	GC08M098042	5	https://www.genecards.org/cgi-bin/carddisp.pl?gene=SNORA72
ACER3	Alkaline Ceramidase 3	Protein Coding	38	GC11P076860	5	https://www.genecards.org/cgi-bin/carddisp.pl?gene=ACER3
IDNK	IDNK Gluconokinase	Protein Coding	35	GC09P083623	5	https://www.genecards.org/cgi-bin/carddisp.pl?gene=IDNK
TNFRSF4	TNF Receptor Superfamily Member 4	Protein Coding	43	GC01M001211	5	https://www.genecards.org/cgi-bin/carddisp.pl?gene=TNFRSF4
HRH4	Histamine Receptor H4	Protein Coding	45	GC18P024460	5	https://www.genecards.org/cgi-bin/carddisp.pl?gene=HRH4
SWAP70	Switching B Cell Complex Subunit SWAP70	Protein Coding	39	GC11P009664	4.99	https://www.genecards.org/cgi-bin/carddisp.pl?gene=SWAP70
WDR6	WD Repeat Domain 6	Protein Coding	35	GC03P049007	4.99	https://www.genecards.org/cgi-bin/carddisp.pl?gene=WDR6
GBP2	Guanylate Binding Protein 2	Protein Coding	36	GC01M089106	4.99	https://www.genecards.org/cgi-bin/carddisp.pl?gene=GBP2
SLC7A8	Solute Carrier Family 7 Member 8	Protein Coding	41	GC14M023125	4.99	https://www.genecards.org/cgi-bin/carddisp.pl?gene=SLC7A8
SYNGR2	Synaptogyrin 2	Protein Coding	37	GC17P078168	4.99	https://www.genecards.org/cgi-bin/carddisp.pl?gene=SYNGR2
IL13RA2	Interleukin 13 Receptor Subunit Alpha 2	Protein Coding	41	GC0XM115003	4.99	https://www.genecards.org/cgi-bin/carddisp.pl?gene=IL13RA2
TESC	Tescalcin	Protein Coding	34	GC12M117038	4.98	https://www.genecards.org/cgi-bin/carddisp.pl?gene=TESC
PAK1	P21 (RAC1) Activated Kinase 1	Protein Coding	47	GC11M077321	4.98	https://www.genecards.org/cgi-bin/carddisp.pl?gene=PAK1
OXER1	Oxoeicosanoid Receptor 1	Protein Coding	39	GC02M042762	4.98	https://www.genecards.org/cgi-bin/carddisp.pl?gene=OXER1
CXCL6	C-X-C Motif Chemokine Ligand 6	Protein Coding	40	GC04P073837	4.98	https://www.genecards.org/cgi-bin/carddisp.pl?gene=CXCL6
GNA14	G Protein Subunit Alpha 14	Protein Coding	43	GC09M077423	4.98	https://www.genecards.org/cgi-bin/carddisp.pl?gene=GNA14
CCL27	C-C Motif Chemokine Ligand 27	Protein Coding	37	GC09M034662	4.98	https://www.genecards.org/cgi-bin/carddisp.pl?gene=CCL27
TNRC6C	Trinucleotide Repeat Containing Adaptor 6C	Protein Coding	36	GC17P077959	4.97	https://www.genecards.org/cgi-bin/carddisp.pl?gene=TNRC6C
ACER2	Alkaline Ceramidase 2	Protein Coding	37	GC09P019408	4.97	https://www.genecards.org/cgi-bin/carddisp.pl?gene=ACER2
TRMT6	TRNA Methyltransferase 6	Protein Coding	34	GC20M005937	4.97	https://www.genecards.org/cgi-bin/carddisp.pl?gene=TRMT6
F2RL1	F2R Like Trypsin Receptor 1	Protein Coding	45	GC05P076818	4.97	https://www.genecards.org/cgi-bin/carddisp.pl?gene=F2RL1
OSBPL8	Oxysterol Binding Protein Like 8	Protein Coding	37	GC12M076354	4.97	https://www.genecards.org/cgi-bin/carddisp.pl?gene=OSBPL8
MMP28	Matrix Metallopeptidase 28	Protein Coding	37	GC17M035756	4.97	https://www.genecards.org/cgi-bin/carddisp.pl?gene=MMP28
SLC2A6	Solute Carrier Family 2 Member 6	Protein Coding	41	GC09M133471	4.97	https://www.genecards.org/cgi-bin/carddisp.pl?gene=SLC2A6
NOC2L	NOC2 Like Nucleolar Associated Transcriptional Repressor	Protein Coding	37	GC01M001251	4.96	https://www.genecards.org/cgi-bin/carddisp.pl?gene=NOC2L
NPB	Neuropeptide B	Protein Coding	31	GC17P081900	4.96	https://www.genecards.org/cgi-bin/carddisp.pl?gene=NPB
TREM1	Triggering Receptor Expressed On Myeloid Cells 1	Protein Coding	41	GC06M041267	4.96	https://www.genecards.org/cgi-bin/carddisp.pl?gene=TREM1
CCL4L1	C-C Motif Chemokine Ligand 4 Like 1	Protein Coding	26	GC17Pj00267	4.96	https://www.genecards.org/cgi-bin/carddisp.pl?gene=CCL4L1
PNLIP	Pancreatic Lipase	Protein Coding	47	GC10P116545	4.96	https://www.genecards.org/cgi-bin/carddisp.pl?gene=PNLIP
TK1	Thymidine Kinase 1	Protein Coding	46	GC17M078175	4.96	https://www.genecards.org/cgi-bin/carddisp.pl?gene=TK1
SPON2	Spondin 2	Protein Coding	39	GC04M001166	4.95	https://www.genecards.org/cgi-bin/carddisp.pl?gene=SPON2
MKS1	MKS Transition Zone Complex Subunit 1	Protein Coding	40	GC17M058205	4.95	https://www.genecards.org/cgi-bin/carddisp.pl?gene=MKS1
NGF	Nerve Growth Factor	Protein Coding	50	GC01M115285	4.95	https://www.genecards.org/cgi-bin/carddisp.pl?gene=NGF
TRIB2	Tribbles Pseudokinase 2	Protein Coding	37	GC02P012706	4.94	https://www.genecards.org/cgi-bin/carddisp.pl?gene=TRIB2
LGMN	Legumain	Protein Coding	42	GC14M092703	4.94	https://www.genecards.org/cgi-bin/carddisp.pl?gene=LGMN
LILRB4	Leukocyte Immunoglobulin Like Receptor B4	Protein Coding	39	GC19P054643	4.93	https://www.genecards.org/cgi-bin/carddisp.pl?gene=LILRB4
MIR23A	MicroRNA 23a	RNA Gene	20	GC19M014011	4.93	https://www.genecards.org/cgi-bin/carddisp.pl?gene=MIR23A
HLA-DRB3	Major Histocompatibility Complex, Class II, DR Beta 3	Protein Coding	28	GC06Mn03715	4.93	https://www.genecards.org/cgi-bin/carddisp.pl?gene=HLA-DRB3
ZNF23	Zinc Finger Protein 23	Protein Coding	38	GC16M071463	4.93	https://www.genecards.org/cgi-bin/carddisp.pl?gene=ZNF23
PTGDS	Prostaglandin D2 Synthase	Protein Coding	45	GC09P136982	4.92	https://www.genecards.org/cgi-bin/carddisp.pl?gene=PTGDS
INPP5E	Inositol Polyphosphate-5-Phosphatase E	Protein Coding	41	GC09M136428	4.92	https://www.genecards.org/cgi-bin/carddisp.pl?gene=INPP5E
KLRD1	Killer Cell Lectin Like Receptor D1	Protein Coding	41	GC12P010226	4.92	https://www.genecards.org/cgi-bin/carddisp.pl?gene=KLRD1
SOS1	SOS Ras/Rac Guanine Nucleotide Exchange Factor 1	Protein Coding	47	GC02M038981	4.91	https://www.genecards.org/cgi-bin/carddisp.pl?gene=SOS1
BAG5	BAG Cochaperone 5	Protein Coding	39	GC14M103556	4.91	https://www.genecards.org/cgi-bin/carddisp.pl?gene=BAG5
HLA-DRB4	Major Histocompatibility Complex, Class II, DR Beta 4	Protein Coding	30	GC06Mo03851	4.91	https://www.genecards.org/cgi-bin/carddisp.pl?gene=HLA-DRB4
ACKR3	Atypical Chemokine Receptor 3	Protein Coding	40	GC02P236537	4.91	https://www.genecards.org/cgi-bin/carddisp.pl?gene=ACKR3
SKIV2L	Ski2 Like RNA Helicase	Protein Coding	43	GC06P047331	4.9	https://www.genecards.org/cgi-bin/carddisp.pl?gene=SKIV2L
ACTG2	Actin Gamma 2, Smooth Muscle	Protein Coding	45	GC02P073892	4.9	https://www.genecards.org/cgi-bin/carddisp.pl?gene=ACTG2
NFIA	Nuclear Factor I A	Protein Coding	44	GC01P060865	4.88	https://www.genecards.org/cgi-bin/carddisp.pl?gene=NFIA
A4GALT	Alpha 1,4-Galactosyltransferase (P Blood Group)	Protein Coding	43	GC22M042692	4.88	https://www.genecards.org/cgi-bin/carddisp.pl?gene=A4GALT
ACOT7	Acyl-CoA Thioesterase 7	Protein Coding	41	GC01M006265	4.88	https://www.genecards.org/cgi-bin/carddisp.pl?gene=ACOT7
PVALB	Parvalbumin	Protein Coding	39	GC22M036800	4.88	https://www.genecards.org/cgi-bin/carddisp.pl?gene=PVALB
PPP1R15B	Protein Phosphatase 1 Regulatory Subunit 15B	Protein Coding	37	GC01M204400	4.88	https://www.genecards.org/cgi-bin/carddisp.pl?gene=PPP1R15B
ROR2	Receptor Tyrosine Kinase Like Orphan Receptor 2	Protein Coding	48	GC09M091564	4.87	https://www.genecards.org/cgi-bin/carddisp.pl?gene=ROR2
ACKR2	Atypical Chemokine Receptor 2	Protein Coding	37	GC03P042804	4.87	https://www.genecards.org/cgi-bin/carddisp.pl?gene=ACKR2
AGA	Aspartylglucosaminidase	Protein Coding	45	GC04M177430	4.87	https://www.genecards.org/cgi-bin/carddisp.pl?gene=AGA
CDYL	Chromodomain Y Like	Protein Coding	40	GC06P004706	4.87	https://www.genecards.org/cgi-bin/carddisp.pl?gene=CDYL
TLE3	TLE Family Member 3, Transcriptional Corepressor	Protein Coding	43	GC15M070047	4.86	https://www.genecards.org/cgi-bin/carddisp.pl?gene=TLE3
SUCNR1	Succinate Receptor 1	Protein Coding	40	GC03P151873	4.86	https://www.genecards.org/cgi-bin/carddisp.pl?gene=SUCNR1
ASCL1	Achaete-Scute Family BHLH Transcription Factor 1	Protein Coding	44	GC12P102957	4.86	https://www.genecards.org/cgi-bin/carddisp.pl?gene=ASCL1
EGR2	Early Growth Response 2	Protein Coding	43	GC10M062811	4.86	https://www.genecards.org/cgi-bin/carddisp.pl?gene=EGR2
ZNF589	Zinc Finger Protein 589	Protein Coding	35	GC03P048241	4.86	https://www.genecards.org/cgi-bin/carddisp.pl?gene=ZNF589
MARCKSL1	MARCKS Like 1	Protein Coding	37	GC01M032334	4.85	https://www.genecards.org/cgi-bin/carddisp.pl?gene=MARCKSL1
H19	H19 Imprinted Maternally Expressed Transcript	RNA Gene	28	GC11M001995	4.85	https://www.genecards.org/cgi-bin/carddisp.pl?gene=H19
PTPN1	Protein Tyrosine Phosphatase Non-Receptor Type 1	Protein Coding	51	GC20P050510	4.85	https://www.genecards.org/cgi-bin/carddisp.pl?gene=PTPN1
APOC1	Apolipoprotein C1	Protein Coding	40	GC19P044914	4.85	https://www.genecards.org/cgi-bin/carddisp.pl?gene=APOC1
DUSP4	Dual Specificity Phosphatase 4	Protein Coding	43	GC08M029334	4.85	https://www.genecards.org/cgi-bin/carddisp.pl?gene=DUSP4
RAD51B	RAD51 Paralog B	Protein Coding	37	GC14P067819	4.85	https://www.genecards.org/cgi-bin/carddisp.pl?gene=RAD51B
SOBP	Sine Oculis Binding Protein Homolog	Protein Coding	38	GC06P107489	4.84	https://www.genecards.org/cgi-bin/carddisp.pl?gene=SOBP
IFNA14	Interferon Alpha 14	Protein Coding	32	GC09M021239	4.84	https://www.genecards.org/cgi-bin/carddisp.pl?gene=IFNA14
HPGD	15-Hydroxyprostaglandin Dehydrogenase	Protein Coding	48	GC04M174490	4.84	https://www.genecards.org/cgi-bin/carddisp.pl?gene=HPGD
DYSF	Dysferlin	Protein Coding	43	GC02P071453	4.84	https://www.genecards.org/cgi-bin/carddisp.pl?gene=DYSF
PRG2	Proteoglycan 2, Pro Eosinophil Major Basic Protein	Protein Coding	40	GC11M057386	4.84	https://www.genecards.org/cgi-bin/carddisp.pl?gene=PRG2
PKM	Pyruvate Kinase M1/2	Protein Coding	45	GC15M072199	4.84	https://www.genecards.org/cgi-bin/carddisp.pl?gene=PKM
MIR494	MicroRNA 494	RNA Gene	17	GC14P104814	4.83	https://www.genecards.org/cgi-bin/carddisp.pl?gene=MIR494
ADAMTSL1	ADAMTS Like 1	Protein Coding	41	GC09P017906	4.83	https://www.genecards.org/cgi-bin/carddisp.pl?gene=ADAMTSL1
CCL13	C-C Motif Chemokine Ligand 13	Protein Coding	38	GC17P034356	4.83	https://www.genecards.org/cgi-bin/carddisp.pl?gene=CCL13
TRPV4	Transient Receptor Potential Cation Channel Subfamily V Member 4	Protein Coding	49	GC12M109783	4.83	https://www.genecards.org/cgi-bin/carddisp.pl?gene=TRPV4
PRKAR1A	Protein Kinase CAMP-Dependent Type I Regulatory Subunit Alpha	Protein Coding	51	GC17P068414	4.83	https://www.genecards.org/cgi-bin/carddisp.pl?gene=PRKAR1A
MST1P2	Macrophage Stimulating 1 Pseudogene 2	Pseudogene	10	GC01P016645	4.83	https://www.genecards.org/cgi-bin/carddisp.pl?gene=MST1P2
MIR184	MicroRNA 184	RNA Gene	23	GC15P079209	4.83	https://www.genecards.org/cgi-bin/carddisp.pl?gene=MIR184
MIR769	MicroRNA 769	RNA Gene	16	GC19P046018	4.83	https://www.genecards.org/cgi-bin/carddisp.pl?gene=MIR769
CACNB4	Calcium Voltage-Gated Channel Auxiliary Subunit Beta 4	Protein Coding	45	GC02M151832	4.83	https://www.genecards.org/cgi-bin/carddisp.pl?gene=CACNB4
ABR	ABR Activator Of RhoGEF And GTPase	Protein Coding	40	GC17M001003	4.83	https://www.genecards.org/cgi-bin/carddisp.pl?gene=ABR
VLDLR	Very Low Density Lipoprotein Receptor	Protein Coding	50	GC09P002611	4.82	https://www.genecards.org/cgi-bin/carddisp.pl?gene=VLDLR
FGFR2	Fibroblast Growth Factor Receptor 2	Protein Coding	54	GC10M121478	4.82	https://www.genecards.org/cgi-bin/carddisp.pl?gene=FGFR2
LMNB2	Lamin B2	Protein Coding	43	GC19M002439	4.81	https://www.genecards.org/cgi-bin/carddisp.pl?gene=LMNB2
PIK3R3	Phosphoinositide-3-Kinase Regulatory Subunit 3	Protein Coding	43	GC01M046041	4.81	https://www.genecards.org/cgi-bin/carddisp.pl?gene=PIK3R3
CTSS	Cathepsin S	Protein Coding	45	GC01M150730	4.81	https://www.genecards.org/cgi-bin/carddisp.pl?gene=CTSS
KCNMB2	Potassium Calcium-Activated Channel Subfamily M Regulatory Beta Subunit 2	Protein Coding	35	GC03P178272	4.8	https://www.genecards.org/cgi-bin/carddisp.pl?gene=KCNMB2
HNRNPL	Heterogeneous Nuclear Ribonucleoprotein L	Protein Coding	39	GC19M038836	4.8	https://www.genecards.org/cgi-bin/carddisp.pl?gene=HNRNPL
SPSB1	SplA/Ryanodine Receptor Domain And SOCS Box Containing 1	Protein Coding	38	GC01P009292	4.8	https://www.genecards.org/cgi-bin/carddisp.pl?gene=SPSB1
SCIMP	SLP Adaptor And CSK Interacting Membrane Protein	Protein Coding	31	GC17M005208	4.8	https://www.genecards.org/cgi-bin/carddisp.pl?gene=SCIMP
DHPS	Deoxyhypusine Synthase	Protein Coding	41	GC19M012684	4.8	https://www.genecards.org/cgi-bin/carddisp.pl?gene=DHPS
ITGA6	Integrin Subunit Alpha 6	Protein Coding	49	GC02P172427	4.79	https://www.genecards.org/cgi-bin/carddisp.pl?gene=ITGA6
ACOT12	Acyl-CoA Thioesterase 12	Protein Coding	38	GC05M081309	4.79	https://www.genecards.org/cgi-bin/carddisp.pl?gene=ACOT12
MIR345	MicroRNA 345	RNA Gene	19	GC14P100307	4.79	https://www.genecards.org/cgi-bin/carddisp.pl?gene=MIR345
MIR518B	MicroRNA 518b	RNA Gene	16	GC19P054620	4.79	https://www.genecards.org/cgi-bin/carddisp.pl?gene=MIR518B
MIR575	MicroRNA 575	RNA Gene	16	GC04M082753	4.79	https://www.genecards.org/cgi-bin/carddisp.pl?gene=MIR575
GCH1	GTP Cyclohydrolase 1	Protein Coding	47	GC14M054842	4.78	https://www.genecards.org/cgi-bin/carddisp.pl?gene=GCH1
NOX1	NADPH Oxidase 1	Protein Coding	41	GC0XM100843	4.78	https://www.genecards.org/cgi-bin/carddisp.pl?gene=NOX1
SLC8A1	Solute Carrier Family 8 Member A1	Protein Coding	44	GC02M040078	4.78	https://www.genecards.org/cgi-bin/carddisp.pl?gene=SLC8A1
TBK1	TANK Binding Kinase 1	Protein Coding	49	GC12P064451	4.78	https://www.genecards.org/cgi-bin/carddisp.pl?gene=TBK1
RYBP	RING1 And YY1 Binding Protein	Protein Coding	40	GC03M072371	4.78	https://www.genecards.org/cgi-bin/carddisp.pl?gene=RYBP
HABP2	Hyaluronan Binding Protein 2	Protein Coding	44	GC10P113550	4.78	https://www.genecards.org/cgi-bin/carddisp.pl?gene=HABP2
PLA2R1	Phospholipase A2 Receptor 1	Protein Coding	39	GC02M159932	4.77	https://www.genecards.org/cgi-bin/carddisp.pl?gene=PLA2R1
PIP5K1A	Phosphatidylinositol-4-Phosphate 5-Kinase Type 1 Alpha	Protein Coding	44	GC01P151198	4.77	https://www.genecards.org/cgi-bin/carddisp.pl?gene=PIP5K1A
CDC42EP3	CDC42 Effector Protein 3	Protein Coding	38	GC02M037610	4.77	https://www.genecards.org/cgi-bin/carddisp.pl?gene=CDC42EP3
HSPA12A	Heat Shock Protein Family A (Hsp70) Member 12A	Protein Coding	37	GC10M116671	4.77	https://www.genecards.org/cgi-bin/carddisp.pl?gene=HSPA12A
BIRC3	Baculoviral IAP Repeat Containing 3	Protein Coding	46	GC11P102317	4.77	https://www.genecards.org/cgi-bin/carddisp.pl?gene=BIRC3
INPP5B	Inositol Polyphosphate-5-Phosphatase B	Protein Coding	41	GC01M037860	4.76	https://www.genecards.org/cgi-bin/carddisp.pl?gene=INPP5B
JMJD1C	Jumonji Domain Containing 1C	Protein Coding	40	GC10M063167	4.76	https://www.genecards.org/cgi-bin/carddisp.pl?gene=JMJD1C
AMT	Aminomethyltransferase	Protein Coding	45	GC03M049417	4.76	https://www.genecards.org/cgi-bin/carddisp.pl?gene=AMT
VIP	Vasoactive Intestinal Peptide	Protein Coding	44	GC06P152750	4.75	https://www.genecards.org/cgi-bin/carddisp.pl?gene=VIP
ACMSD	Aminocarboxymuconate Semialdehyde Decarboxylase	Protein Coding	39	GC02P134838	4.75	https://www.genecards.org/cgi-bin/carddisp.pl?gene=ACMSD
ABCA12	ATP Binding Cassette Subfamily A Member 12	Protein Coding	42	GC02M214931	4.75	https://www.genecards.org/cgi-bin/carddisp.pl?gene=ABCA12
FOSL2	FOS Like 2, AP-1 Transcription Factor Subunit	Protein Coding	41	GC02P028392	4.75	https://www.genecards.org/cgi-bin/carddisp.pl?gene=FOSL2
ALDH1A2	Aldehyde Dehydrogenase 1 Family Member A2	Protein Coding	47	GC15M060613	4.75	https://www.genecards.org/cgi-bin/carddisp.pl?gene=ALDH1A2
SMPDL3B	Sphingomyelin Phosphodiesterase Acid Like 3B	Protein Coding	35	GC01P027945	4.75	https://www.genecards.org/cgi-bin/carddisp.pl?gene=SMPDL3B
PLXNC1	Plexin C1	Protein Coding	39	GC12P094150	4.75	https://www.genecards.org/cgi-bin/carddisp.pl?gene=PLXNC1
RPS6KB1	Ribosomal Protein S6 Kinase B1	Protein Coding	49	GC17P059893	4.75	https://www.genecards.org/cgi-bin/carddisp.pl?gene=RPS6KB1
EBF1	EBF Transcription Factor 1	Protein Coding	41	GC05M158695	4.75	https://www.genecards.org/cgi-bin/carddisp.pl?gene=EBF1
SLC22A5	Solute Carrier Family 22 Member 5	Protein Coding	46	GC05P132369	4.74	https://www.genecards.org/cgi-bin/carddisp.pl?gene=SLC22A5
RNASE3	Ribonuclease A Family Member 3	Protein Coding	40	GC14P020891	4.74	https://www.genecards.org/cgi-bin/carddisp.pl?gene=RNASE3
MIR486-1	MicroRNA 486-1	RNA Gene	16	GC08M041660	4.74	https://www.genecards.org/cgi-bin/carddisp.pl?gene=MIR486-1
PI4KA	Phosphatidylinositol 4-Kinase Alpha	Protein Coding	48	GC22M020707	4.74	https://www.genecards.org/cgi-bin/carddisp.pl?gene=PI4KA
NQO1	NAD(P)H Quinone Dehydrogenase 1	Protein Coding	49	GC16M069706	4.74	https://www.genecards.org/cgi-bin/carddisp.pl?gene=NQO1
SP4	Sp4 Transcription Factor	Protein Coding	41	GC07P021434	4.74	https://www.genecards.org/cgi-bin/carddisp.pl?gene=SP4
TSPYL1	TSPY Like 1	Protein Coding	40	GC06M116274	4.74	https://www.genecards.org/cgi-bin/carddisp.pl?gene=TSPYL1
H2AC18	H2A Clustered Histone 18	Protein Coding	26	GC01M149961	4.74	https://www.genecards.org/cgi-bin/carddisp.pl?gene=H2AC18
DIP	Interstitial Pneumonitis, Desquamative, Familial	Genetic Locus	2	GC00U922873	4.74	https://www.genecards.org/cgi-bin/carddisp.pl?gene=DIP
GPX2	Glutathione Peroxidase 2	Protein Coding	44	GC14M064939	4.74	https://www.genecards.org/cgi-bin/carddisp.pl?gene=GPX2
BAX	BCL2 Associated X, Apoptosis Regulator	Protein Coding	48	GC19P048954	4.73	https://www.genecards.org/cgi-bin/carddisp.pl?gene=BAX
SFPQ	Splicing Factor Proline And Glutamine Rich	Protein Coding	43	GC01M035176	4.73	https://www.genecards.org/cgi-bin/carddisp.pl?gene=SFPQ
GREM1	Gremlin 1, DAN Family BMP Antagonist	Protein Coding	44	GC15P032720	4.73	https://www.genecards.org/cgi-bin/carddisp.pl?gene=GREM1
FGD2	FYVE, RhoGEF And PH Domain Containing 2	Protein Coding	36	GC06P047465	4.73	https://www.genecards.org/cgi-bin/carddisp.pl?gene=FGD2
C1QTNF1	C1q And TNF Related 1	Protein Coding	39	GC17P079022	4.73	https://www.genecards.org/cgi-bin/carddisp.pl?gene=C1QTNF1
RAB7B	RAB7B, Member RAS Oncogene Family	Protein Coding	32	GC01M205976	4.73	https://www.genecards.org/cgi-bin/carddisp.pl?gene=RAB7B
CFHR5	Complement Factor H Related 5	Protein Coding	40	GC01P196977	4.73	https://www.genecards.org/cgi-bin/carddisp.pl?gene=CFHR5
SERPINF2	Serpin Family F Member 2	Protein Coding	44	GC17P001742	4.73	https://www.genecards.org/cgi-bin/carddisp.pl?gene=SERPINF2
PDGFC	Platelet Derived Growth Factor C	Protein Coding	43	GC04M156760	4.72	https://www.genecards.org/cgi-bin/carddisp.pl?gene=PDGFC
PCTP	Phosphatidylcholine Transfer Protein	Protein Coding	40	GC17P055750	4.72	https://www.genecards.org/cgi-bin/carddisp.pl?gene=PCTP
CIRBP	Cold Inducible RNA Binding Protein	Protein Coding	38	GC19P001259	4.72	https://www.genecards.org/cgi-bin/carddisp.pl?gene=CIRBP
CDKN2A	Cyclin Dependent Kinase Inhibitor 2A	Protein Coding	51	GC09M021967	4.72	https://www.genecards.org/cgi-bin/carddisp.pl?gene=CDKN2A
MYB	MYB Proto-Oncogene, Transcription Factor	Protein Coding	50	GC06P135180	4.72	https://www.genecards.org/cgi-bin/carddisp.pl?gene=MYB
TMEM54	Transmembrane Protein 54	Protein Coding	33	GC01M032894	4.72	https://www.genecards.org/cgi-bin/carddisp.pl?gene=TMEM54
CACNG3	Calcium Voltage-Gated Channel Auxiliary Subunit Gamma 3	Protein Coding	41	GC16P024267	4.72	https://www.genecards.org/cgi-bin/carddisp.pl?gene=CACNG3
MDFIC2	MyoD Family Inhibitor Domain Containing 2	Protein Coding	12	GC03M070197	4.72	https://www.genecards.org/cgi-bin/carddisp.pl?gene=MDFIC2
IFNA21	Interferon Alpha 21	Protein Coding	35	GC09M021165	4.72	https://www.genecards.org/cgi-bin/carddisp.pl?gene=IFNA21
NEU4	Neuraminidase 4	Protein Coding	37	GC02P241808	4.71	https://www.genecards.org/cgi-bin/carddisp.pl?gene=NEU4
REG4	Regenerating Family Member 4	Protein Coding	40	GC01M119794	4.71	https://www.genecards.org/cgi-bin/carddisp.pl?gene=REG4
GPS2	G Protein Pathway Suppressor 2	Protein Coding	36	GC17M007311	4.71	https://www.genecards.org/cgi-bin/carddisp.pl?gene=GPS2
AKR1E2	Aldo-Keto Reductase Family 1 Member E2	Protein Coding	37	GC10P004829	4.71	https://www.genecards.org/cgi-bin/carddisp.pl?gene=AKR1E2
HDAC11	Histone Deacetylase 11	Protein Coding	42	GC03P013478	4.71	https://www.genecards.org/cgi-bin/carddisp.pl?gene=HDAC11
DHRS2	Dehydrogenase/Reductase 2	Protein Coding	39	GC14P025289	4.71	https://www.genecards.org/cgi-bin/carddisp.pl?gene=DHRS2
CDR1	Cerebellar Degeneration Related Protein 1	Protein Coding	30	GC0XM140782	4.71	https://www.genecards.org/cgi-bin/carddisp.pl?gene=CDR1
UCP2	Uncoupling Protein 2	Protein Coding	45	GC11M073974	4.71	https://www.genecards.org/cgi-bin/carddisp.pl?gene=UCP2
ADAM8	ADAM Metallopeptidase Domain 8	Protein Coding	42	GC10M133262	4.71	https://www.genecards.org/cgi-bin/carddisp.pl?gene=ADAM8
CFP	Complement Factor Properdin	Protein Coding	43	GC0XM047624	4.71	https://www.genecards.org/cgi-bin/carddisp.pl?gene=CFP
SDSL	Serine Dehydratase Like	Protein Coding	40	GC12P113422	4.7	https://www.genecards.org/cgi-bin/carddisp.pl?gene=SDSL
CBLB	Cbl Proto-Oncogene B	Protein Coding	44	GC03M105655	4.7	https://www.genecards.org/cgi-bin/carddisp.pl?gene=CBLB
UST	Uronyl 2-Sulfotransferase	Protein Coding	36	GC06P148721	4.7	https://www.genecards.org/cgi-bin/carddisp.pl?gene=UST
CYP1B1	Cytochrome P450 Family 1 Subfamily B Member 1	Protein Coding	48	GC02M038034	4.7	https://www.genecards.org/cgi-bin/carddisp.pl?gene=CYP1B1
RPS24	Ribosomal Protein S24	Protein Coding	43	GC10P078033	4.7	https://www.genecards.org/cgi-bin/carddisp.pl?gene=RPS24
CHID1	Chitinase Domain Containing 1	Protein Coding	35	GC11M000859	4.7	https://www.genecards.org/cgi-bin/carddisp.pl?gene=CHID1
CD63	CD63 Molecule	Protein Coding	41	GC12M055725	4.7	https://www.genecards.org/cgi-bin/carddisp.pl?gene=CD63
COLEC12	Collectin Subfamily Member 12	Protein Coding	39	GC18M000309	4.69	https://www.genecards.org/cgi-bin/carddisp.pl?gene=COLEC12
CLEC4A	C-Type Lectin Domain Family 4 Member A	Protein Coding	37	GC12P008267	4.69	https://www.genecards.org/cgi-bin/carddisp.pl?gene=CLEC4A
ADCYAP1	Adenylate Cyclase Activating Polypeptide 1	Protein Coding	41	GC18P000895	4.69	https://www.genecards.org/cgi-bin/carddisp.pl?gene=ADCYAP1
ADRB2	Adrenoceptor Beta 2	Protein Coding	48	GC05P148825	4.69	https://www.genecards.org/cgi-bin/carddisp.pl?gene=ADRB2
MIR638	MicroRNA 638	RNA Gene	17	GC19P010719	4.69	https://www.genecards.org/cgi-bin/carddisp.pl?gene=MIR638
FLI1	Fli-1 Proto-Oncogene, ETS Transcription Factor	Protein Coding	49	GC11P128686	4.69	https://www.genecards.org/cgi-bin/carddisp.pl?gene=FLI1
ITM2B	Integral Membrane Protein 2B	Protein Coding	43	GC13P048233	4.69	https://www.genecards.org/cgi-bin/carddisp.pl?gene=ITM2B
STAC2	SH3 And Cysteine Rich Domain 2	Protein Coding	36	GC17M039211	4.69	https://www.genecards.org/cgi-bin/carddisp.pl?gene=STAC2
SPSB2	SplA/Ryanodine Receptor Domain And SOCS Box Containing 2	Protein Coding	36	GC12M006851	4.69	https://www.genecards.org/cgi-bin/carddisp.pl?gene=SPSB2
TOP3B	DNA Topoisomerase III Beta	Protein Coding	40	GC22M021955	4.68	https://www.genecards.org/cgi-bin/carddisp.pl?gene=TOP3B
DCN	Decorin	Protein Coding	47	GC12M091140	4.68	https://www.genecards.org/cgi-bin/carddisp.pl?gene=DCN
ARRB1	Arrestin Beta 1	Protein Coding	43	GC11M075261	4.68	https://www.genecards.org/cgi-bin/carddisp.pl?gene=ARRB1
IL17D	Interleukin 17D	Protein Coding	38	GC13P020702	4.68	https://www.genecards.org/cgi-bin/carddisp.pl?gene=IL17D
NAGLU	N-Acetyl-Alpha-Glucosaminidase	Protein Coding	43	GC17P042535	4.68	https://www.genecards.org/cgi-bin/carddisp.pl?gene=NAGLU
CACNA1D	Calcium Voltage-Gated Channel Subunit Alpha1 D	Protein Coding	47	GC03P053328	4.68	https://www.genecards.org/cgi-bin/carddisp.pl?gene=CACNA1D
TAP1	Transporter 1, ATP Binding Cassette Subfamily B Member	Protein Coding	47	GC06M032865	4.68	https://www.genecards.org/cgi-bin/carddisp.pl?gene=TAP1
TACR1	Tachykinin Receptor 1	Protein Coding	45	GC02M075010	4.68	https://www.genecards.org/cgi-bin/carddisp.pl?gene=TACR1
MIR200C	MicroRNA 200c	RNA Gene	21	GC12P008229	4.67	https://www.genecards.org/cgi-bin/carddisp.pl?gene=MIR200C
KMT2A	Lysine Methyltransferase 2A	Protein Coding	44	GC11P118436	4.67	https://www.genecards.org/cgi-bin/carddisp.pl?gene=KMT2A
TRAF3	TNF Receptor Associated Factor 3	Protein Coding	47	GC14P104639	4.67	https://www.genecards.org/cgi-bin/carddisp.pl?gene=TRAF3
HEXB	Hexosaminidase Subunit Beta	Protein Coding	47	GC05P074640	4.67	https://www.genecards.org/cgi-bin/carddisp.pl?gene=HEXB
PRDM2	PR/SET Domain 2	Protein Coding	40	GC01P013702	4.67	https://www.genecards.org/cgi-bin/carddisp.pl?gene=PRDM2
TXN	Thioredoxin	Protein Coding	45	GC09M110243	4.67	https://www.genecards.org/cgi-bin/carddisp.pl?gene=TXN
DZIP1L	DAZ Interacting Zinc Finger Protein 1 Like	Protein Coding	36	GC03M138061	4.67	https://www.genecards.org/cgi-bin/carddisp.pl?gene=DZIP1L
TRPS1	Transcriptional Repressor GATA Binding 1	Protein Coding	45	GC08M115408	4.67	https://www.genecards.org/cgi-bin/carddisp.pl?gene=TRPS1
IL1R2	Interleukin 1 Receptor Type 2	Protein Coding	45	GC02P101991	4.66	https://www.genecards.org/cgi-bin/carddisp.pl?gene=IL1R2
TCF7L2	Transcription Factor 7 Like 2	Protein Coding	45	GC10P112950	4.66	https://www.genecards.org/cgi-bin/carddisp.pl?gene=TCF7L2
SOD2	Superoxide Dismutase 2	Protein Coding	51	GC06M159669	4.66	https://www.genecards.org/cgi-bin/carddisp.pl?gene=SOD2
PPARD	Peroxisome Proliferator Activated Receptor Delta	Protein Coding	47	GC06P047433	4.66	https://www.genecards.org/cgi-bin/carddisp.pl?gene=PPARD
TUB	TUB Bipartite Transcription Factor	Protein Coding	43	GC11P008040	4.66	https://www.genecards.org/cgi-bin/carddisp.pl?gene=TUB
SUPT3H	SPT3 Homolog, SAGA And STAGA Complex Component	Protein Coding	40	GC06M044807	4.66	https://www.genecards.org/cgi-bin/carddisp.pl?gene=SUPT3H
TARM1	T Cell-Interacting, Activating Receptor On Myeloid Cells 1	Protein Coding	31	GC19M054069	4.65	https://www.genecards.org/cgi-bin/carddisp.pl?gene=TARM1
MYO1B	Myosin IB	Protein Coding	37	GC02P191246	4.65	https://www.genecards.org/cgi-bin/carddisp.pl?gene=MYO1B
NMT2	N-Myristoyltransferase 2	Protein Coding	40	GC10M015144	4.65	https://www.genecards.org/cgi-bin/carddisp.pl?gene=NMT2
NR5A2	Nuclear Receptor Subfamily 5 Group A Member 2	Protein Coding	45	GC01P199996	4.65	https://www.genecards.org/cgi-bin/carddisp.pl?gene=NR5A2
MORC2	MORC Family CW-Type Zinc Finger 2	Protein Coding	40	GC22M030925	4.65	https://www.genecards.org/cgi-bin/carddisp.pl?gene=MORC2
RND3	Rho Family GTPase 3	Protein Coding	41	GC02M150468	4.65	https://www.genecards.org/cgi-bin/carddisp.pl?gene=RND3
SYNJ1	Synaptojanin 1	Protein Coding	45	GC21M032628	4.65	https://www.genecards.org/cgi-bin/carddisp.pl?gene=SYNJ1
GANAB	Glucosidase II Alpha Subunit	Protein Coding	44	GC11M063430	4.65	https://www.genecards.org/cgi-bin/carddisp.pl?gene=GANAB
GNAI2	G Protein Subunit Alpha I2	Protein Coding	47	GC03P050226	4.65	https://www.genecards.org/cgi-bin/carddisp.pl?gene=GNAI2
ARNTL	Aryl Hydrocarbon Receptor Nuclear Translocator Like	Protein Coding	42	GC11P013276	4.65	https://www.genecards.org/cgi-bin/carddisp.pl?gene=ARNTL
MAPKAPK2	MAPK Activated Protein Kinase 2	Protein Coding	48	GC01P206684	4.64	https://www.genecards.org/cgi-bin/carddisp.pl?gene=MAPKAPK2
FGF1	Fibroblast Growth Factor 1	Protein Coding	48	GC05M142555	4.64	https://www.genecards.org/cgi-bin/carddisp.pl?gene=FGF1
BIRC2	Baculoviral IAP Repeat Containing 2	Protein Coding	45	GC11P102347	4.64	https://www.genecards.org/cgi-bin/carddisp.pl?gene=BIRC2
CCR9	C-C Motif Chemokine Receptor 9	Protein Coding	40	GC03P045903	4.64	https://www.genecards.org/cgi-bin/carddisp.pl?gene=CCR9
LRP5	LDL Receptor Related Protein 5	Protein Coding	48	GC11P068298	4.64	https://www.genecards.org/cgi-bin/carddisp.pl?gene=LRP5
SLC22A4	Solute Carrier Family 22 Member 4	Protein Coding	43	GC05P132294	4.63	https://www.genecards.org/cgi-bin/carddisp.pl?gene=SLC22A4
MIR130B	MicroRNA 130b	RNA Gene	17	GC22P024903	4.63	https://www.genecards.org/cgi-bin/carddisp.pl?gene=MIR130B
XRCC2	X-Ray Repair Cross Complementing 2	Protein Coding	42	GC07M152644	4.63	https://www.genecards.org/cgi-bin/carddisp.pl?gene=XRCC2
SIDT1	SID1 Transmembrane Family Member 1	Protein Coding	35	GC03P113532	4.63	https://www.genecards.org/cgi-bin/carddisp.pl?gene=SIDT1
SELPLG	Selectin P Ligand	Protein Coding	42	GC12M108621	4.63	https://www.genecards.org/cgi-bin/carddisp.pl?gene=SELPLG
RBL2	RB Transcriptional Corepressor Like 2	Protein Coding	43	GC16P053433	4.63	https://www.genecards.org/cgi-bin/carddisp.pl?gene=RBL2
NPM1	Nucleophosmin 1	Protein Coding	50	GC05P171387	4.63	https://www.genecards.org/cgi-bin/carddisp.pl?gene=NPM1
ACTL7B	Actin Like 7B	Protein Coding	34	GC09M108854	4.63	https://www.genecards.org/cgi-bin/carddisp.pl?gene=ACTL7B
NRIP1	Nuclear Receptor Interacting Protein 1	Protein Coding	43	GC21M014961	4.63	https://www.genecards.org/cgi-bin/carddisp.pl?gene=NRIP1
RPL29	Ribosomal Protein L29	Protein Coding	38	GC03M052005	4.62	https://www.genecards.org/cgi-bin/carddisp.pl?gene=RPL29
NR1D2	Nuclear Receptor Subfamily 1 Group D Member 2	Protein Coding	42	GC03P023961	4.62	https://www.genecards.org/cgi-bin/carddisp.pl?gene=NR1D2
TSPYL5	TSPY Like 5	Protein Coding	33	GC08M097273	4.62	https://www.genecards.org/cgi-bin/carddisp.pl?gene=TSPYL5
DNMT3A	DNA Methyltransferase 3 Alpha	Protein Coding	51	GC02M025228	4.62	https://www.genecards.org/cgi-bin/carddisp.pl?gene=DNMT3A
CRTC3	CREB Regulated Transcription Coactivator 3	Protein Coding	39	GC15P090529	4.62	https://www.genecards.org/cgi-bin/carddisp.pl?gene=CRTC3
DIRC1	Disrupted In Renal Carcinoma 1	RNA Gene	25	GC02M188733	4.62	https://www.genecards.org/cgi-bin/carddisp.pl?gene=DIRC1
MIR596	MicroRNA 596	RNA Gene	13	GC08P001817	4.62	https://www.genecards.org/cgi-bin/carddisp.pl?gene=MIR596
ALCAM	Activated Leukocyte Cell Adhesion Molecule	Protein Coding	42	GC03P105366	4.61	https://www.genecards.org/cgi-bin/carddisp.pl?gene=ALCAM
VCAN	Versican	Protein Coding	47	GC05P083471	4.61	https://www.genecards.org/cgi-bin/carddisp.pl?gene=VCAN
SCAP	SREBF Chaperone	Protein Coding	41	GC03M047413	4.61	https://www.genecards.org/cgi-bin/carddisp.pl?gene=SCAP
USP6	Ubiquitin Specific Peptidase 6	Protein Coding	40	GC17P005116	4.61	https://www.genecards.org/cgi-bin/carddisp.pl?gene=USP6
TCERG1	Transcription Elongation Regulator 1	Protein Coding	39	GC05P146447	4.61	https://www.genecards.org/cgi-bin/carddisp.pl?gene=TCERG1
CCZ1B	CCZ1 Homolog B, Vacuolar Protein Trafficking And Biogenesis Associated	Protein Coding	29	GC07M006794	4.61	https://www.genecards.org/cgi-bin/carddisp.pl?gene=CCZ1B
CDKN1B	Cyclin Dependent Kinase Inhibitor 1B	Protein Coding	48	GC12P012716	4.61	https://www.genecards.org/cgi-bin/carddisp.pl?gene=CDKN1B
SIGLEC5	Sialic Acid Binding Ig Like Lectin 5	Protein Coding	37	GC19M051611	4.6	https://www.genecards.org/cgi-bin/carddisp.pl?gene=SIGLEC5
DDOST	Dolichyl-Diphosphooligosaccharide--Protein Glycosyltransferase Non-Catalytic Subunit	Protein Coding	45	GC01M020651	4.6	https://www.genecards.org/cgi-bin/carddisp.pl?gene=DDOST
NCL	Nucleolin	Protein Coding	42	GC02M231453	4.6	https://www.genecards.org/cgi-bin/carddisp.pl?gene=NCL
FCN1	Ficolin 1	Protein Coding	39	GC09M134975	4.6	https://www.genecards.org/cgi-bin/carddisp.pl?gene=FCN1
WASF2	WASP Family Member 2	Protein Coding	43	GC01M027404	4.6	https://www.genecards.org/cgi-bin/carddisp.pl?gene=WASF2
CPSF6	Cleavage And Polyadenylation Specific Factor 6	Protein Coding	39	GC12P069239	4.6	https://www.genecards.org/cgi-bin/carddisp.pl?gene=CPSF6
RPN1	Ribophorin I	Protein Coding	42	GC03M128619	4.59	https://www.genecards.org/cgi-bin/carddisp.pl?gene=RPN1
MSH2	MutS Homolog 2	Protein Coding	48	GC02P047402	4.59	https://www.genecards.org/cgi-bin/carddisp.pl?gene=MSH2
STX7	Syntaxin 7	Protein Coding	40	GC06M132404	4.59	https://www.genecards.org/cgi-bin/carddisp.pl?gene=STX7
TIAM1	TIAM Rac1 Associated GEF 1	Protein Coding	44	GC21M031118	4.58	https://www.genecards.org/cgi-bin/carddisp.pl?gene=TIAM1
LAMP3	Lysosomal Associated Membrane Protein 3	Protein Coding	39	GC03M183122	4.58	https://www.genecards.org/cgi-bin/carddisp.pl?gene=LAMP3
BMP1	Bone Morphogenetic Protein 1	Protein Coding	45	GC08P022164	4.58	https://www.genecards.org/cgi-bin/carddisp.pl?gene=BMP1
LPIN2	Lipin 2	Protein Coding	42	GC18M002906	4.58	https://www.genecards.org/cgi-bin/carddisp.pl?gene=LPIN2
ZMIZ1	Zinc Finger MIZ-Type Containing 1	Protein Coding	39	GC10P079068	4.58	https://www.genecards.org/cgi-bin/carddisp.pl?gene=ZMIZ1
CALM2	Calmodulin 2	Protein Coding	44	GC02M047124	4.58	https://www.genecards.org/cgi-bin/carddisp.pl?gene=CALM2
SOX4	SRY-Box Transcription Factor 4	Protein Coding	43	GC06P021593	4.58	https://www.genecards.org/cgi-bin/carddisp.pl?gene=SOX4
CDC25A	Cell Division Cycle 25A	Protein Coding	47	GC03M048173	4.58	https://www.genecards.org/cgi-bin/carddisp.pl?gene=CDC25A
GTF2E2	General Transcription Factor IIE Subunit 2	Protein Coding	43	GC08M030578	4.58	https://www.genecards.org/cgi-bin/carddisp.pl?gene=GTF2E2
LSP1	Lymphocyte Specific Protein 1	Protein Coding	41	GC11P001852	4.58	https://www.genecards.org/cgi-bin/carddisp.pl?gene=LSP1
MUC2	Mucin 2, Oligomeric Mucus/Gel-Forming	Protein Coding	38	GC11P001074	4.58	https://www.genecards.org/cgi-bin/carddisp.pl?gene=MUC2
PIAS1	Protein Inhibitor Of Activated STAT 1	Protein Coding	44	GC15P068054	4.58	https://www.genecards.org/cgi-bin/carddisp.pl?gene=PIAS1
NR2C2	Nuclear Receptor Subfamily 2 Group C Member 2	Protein Coding	43	GC03P014947	4.57	https://www.genecards.org/cgi-bin/carddisp.pl?gene=NR2C2
HEPACAM	Hepatic And Glial Cell Adhesion Molecule	Protein Coding	40	GC11M124919	4.57	https://www.genecards.org/cgi-bin/carddisp.pl?gene=HEPACAM
PITPNA	Phosphatidylinositol Transfer Protein Alpha	Protein Coding	40	GC17M001525	4.57	https://www.genecards.org/cgi-bin/carddisp.pl?gene=PITPNA
H2AC21	H2A Clustered Histone 21	Protein Coding	27	GC01M149970	4.57	https://www.genecards.org/cgi-bin/carddisp.pl?gene=H2AC21
KCNJ2	Potassium Inwardly Rectifying Channel Subfamily J Member 2	Protein Coding	48	GC17P070168	4.57	https://www.genecards.org/cgi-bin/carddisp.pl?gene=KCNJ2
ENSG00000283321		Protein Coding	6	GC07P017299	4.57	https://www.genecards.org/cgi-bin/carddisp.pl?gene=ENSG00000283321
BCAR1	BCAR1 Scaffold Protein, Cas Family Member	Protein Coding	43	GC16M075228	4.57	https://www.genecards.org/cgi-bin/carddisp.pl?gene=BCAR1
ARSH	Arylsulfatase Family Member H	Protein Coding	34	GC0XP003006	4.57	https://www.genecards.org/cgi-bin/carddisp.pl?gene=ARSH
NCOA3	Nuclear Receptor Coactivator 3	Protein Coding	45	GC20P047501	4.57	https://www.genecards.org/cgi-bin/carddisp.pl?gene=NCOA3
MIR500A	MicroRNA 500a	RNA Gene	16	GC0XP050008	4.57	https://www.genecards.org/cgi-bin/carddisp.pl?gene=MIR500A
TAB2	TGF-Beta Activated Kinase 1 (MAP3K7) Binding Protein 2	Protein Coding	47	GC06P149218	4.57	https://www.genecards.org/cgi-bin/carddisp.pl?gene=TAB2
VTI1B	Vesicle Transport Through Interaction With T-SNAREs 1B	Protein Coding	42	GC14M067647	4.56	https://www.genecards.org/cgi-bin/carddisp.pl?gene=VTI1B
MICB	MHC Class I Polypeptide-Related Sequence B	Protein Coding	41	GC06P047300	4.55	https://www.genecards.org/cgi-bin/carddisp.pl?gene=MICB
RRAS2	RAS Related 2	Protein Coding	46	GC11M014299	4.55	https://www.genecards.org/cgi-bin/carddisp.pl?gene=RRAS2
ACTN1	Actinin Alpha 1	Protein Coding	50	GC14M068874	4.55	https://www.genecards.org/cgi-bin/carddisp.pl?gene=ACTN1
ALOX5AP	Arachidonate 5-Lipoxygenase Activating Protein	Protein Coding	44	GC13P030713	4.55	https://www.genecards.org/cgi-bin/carddisp.pl?gene=ALOX5AP
DUSP6	Dual Specificity Phosphatase 6	Protein Coding	48	GC12M089347	4.55	https://www.genecards.org/cgi-bin/carddisp.pl?gene=DUSP6
LTB	Lymphotoxin Beta	Protein Coding	40	GC06M032590	4.55	https://www.genecards.org/cgi-bin/carddisp.pl?gene=LTB
NSMCE2	NSE2 (MMS21) Homolog, SMC5-SMC6 Complex SUMO Ligase	Protein Coding	39	GC08P125091	4.54	https://www.genecards.org/cgi-bin/carddisp.pl?gene=NSMCE2
ILF3	Interleukin Enhancer Binding Factor 3	Protein Coding	38	GC19P010625	4.54	https://www.genecards.org/cgi-bin/carddisp.pl?gene=ILF3
GAB2	GRB2 Associated Binding Protein 2	Protein Coding	43	GC11M078215	4.54	https://www.genecards.org/cgi-bin/carddisp.pl?gene=GAB2
CACNA1G	Calcium Voltage-Gated Channel Subunit Alpha1 G	Protein Coding	48	GC17P050561	4.54	https://www.genecards.org/cgi-bin/carddisp.pl?gene=CACNA1G
KEL	Kell Metallo-Endopeptidase (Kell Blood Group)	Protein Coding	42	GC07M142942	4.54	https://www.genecards.org/cgi-bin/carddisp.pl?gene=KEL
KPNA6	Karyopherin Subunit Alpha 6	Protein Coding	39	GC01P032108	4.53	https://www.genecards.org/cgi-bin/carddisp.pl?gene=KPNA6
UBE2E2	Ubiquitin Conjugating Enzyme E2 E2	Protein Coding	39	GC03P023221	4.53	https://www.genecards.org/cgi-bin/carddisp.pl?gene=UBE2E2
LILRA2	Leukocyte Immunoglobulin Like Receptor A2	Protein Coding	39	GC19P054572	4.53	https://www.genecards.org/cgi-bin/carddisp.pl?gene=LILRA2
CENPF	Centromere Protein F	Protein Coding	42	GC01P214603	4.53	https://www.genecards.org/cgi-bin/carddisp.pl?gene=CENPF
CDK10	Cyclin Dependent Kinase 10	Protein Coding	44	GC16P089680	4.53	https://www.genecards.org/cgi-bin/carddisp.pl?gene=CDK10
MYO1E	Myosin IE	Protein Coding	43	GC15M059132	4.52	https://www.genecards.org/cgi-bin/carddisp.pl?gene=MYO1E
SERPINB2	Serpin Family B Member 2	Protein Coding	44	GC18P063871	4.52	https://www.genecards.org/cgi-bin/carddisp.pl?gene=SERPINB2
MATR3	Matrin 3	Protein Coding	41	GC05P139274	4.52	https://www.genecards.org/cgi-bin/carddisp.pl?gene=MATR3
CACNA2D4	Calcium Voltage-Gated Channel Auxiliary Subunit Alpha2delta 4	Protein Coding	42	GC12M001771	4.52	https://www.genecards.org/cgi-bin/carddisp.pl?gene=CACNA2D4
MIR658	MicroRNA 658	RNA Gene	14	GC22M045645	4.52	https://www.genecards.org/cgi-bin/carddisp.pl?gene=MIR658
ENSG00000207300		RNA Gene	6	GC06P137784	4.52	https://www.genecards.org/cgi-bin/carddisp.pl?gene=ENSG00000207300
PPP1R15A	Protein Phosphatase 1 Regulatory Subunit 15A	Protein Coding	40	GC19P048872	4.52	https://www.genecards.org/cgi-bin/carddisp.pl?gene=PPP1R15A
DHX33	DEAH-Box Helicase 33	Protein Coding	35	GC17M005440	4.52	https://www.genecards.org/cgi-bin/carddisp.pl?gene=DHX33
QKI	QKI, KH Domain Containing RNA Binding	Protein Coding	43	GC06P163414	4.51	https://www.genecards.org/cgi-bin/carddisp.pl?gene=QKI
PRKACA	Protein Kinase CAMP-Activated Catalytic Subunit Alpha	Protein Coding	51	GC19M014092	4.51	https://www.genecards.org/cgi-bin/carddisp.pl?gene=PRKACA
DDB1	Damage Specific DNA Binding Protein 1	Protein Coding	41	GC11M061563	4.51	https://www.genecards.org/cgi-bin/carddisp.pl?gene=DDB1
TFAP2B	Transcription Factor AP-2 Beta	Protein Coding	44	GC06P050894	4.51	https://www.genecards.org/cgi-bin/carddisp.pl?gene=TFAP2B
NCOA2	Nuclear Receptor Coactivator 2	Protein Coding	44	GC08M070109	4.51	https://www.genecards.org/cgi-bin/carddisp.pl?gene=NCOA2
PHACTR1	Phosphatase And Actin Regulator 1	Protein Coding	37	GC06P012717	4.51	https://www.genecards.org/cgi-bin/carddisp.pl?gene=PHACTR1
MBNL1	Muscleblind Like Splicing Regulator 1	Protein Coding	39	GC03P152243	4.5	https://www.genecards.org/cgi-bin/carddisp.pl?gene=MBNL1
MAPK7	Mitogen-Activated Protein Kinase 7	Protein Coding	48	GC17P019379	4.5	https://www.genecards.org/cgi-bin/carddisp.pl?gene=MAPK7
HPSE	Heparanase	Protein Coding	44	GC04M083292	4.5	https://www.genecards.org/cgi-bin/carddisp.pl?gene=HPSE
COG7	Component Of Oligomeric Golgi Complex 7	Protein Coding	39	GC16M023307	4.5	https://www.genecards.org/cgi-bin/carddisp.pl?gene=COG7
LGALS3BP	Galectin 3 Binding Protein	Protein Coding	41	GC17M078971	4.49	https://www.genecards.org/cgi-bin/carddisp.pl?gene=LGALS3BP
PAK4	P21 (RAC1) Activated Kinase 4	Protein Coding	48	GC19P039125	4.49	https://www.genecards.org/cgi-bin/carddisp.pl?gene=PAK4
MFSD6	Major Facilitator Superfamily Domain Containing 6	Protein Coding	33	GC02P190408	4.49	https://www.genecards.org/cgi-bin/carddisp.pl?gene=MFSD6
ABHD5	Abhydrolase Domain Containing 5, Lysophosphatidic Acid Acyltransferase	Protein Coding	45	GC03P043707	4.49	https://www.genecards.org/cgi-bin/carddisp.pl?gene=ABHD5
CACNA1B	Calcium Voltage-Gated Channel Subunit Alpha1 B	Protein Coding	48	GC09P137877	4.49	https://www.genecards.org/cgi-bin/carddisp.pl?gene=CACNA1B
CYSLTR1	Cysteinyl Leukotriene Receptor 1	Protein Coding	43	GC0XM078271	4.49	https://www.genecards.org/cgi-bin/carddisp.pl?gene=CYSLTR1
UMOD	Uromodulin	Protein Coding	41	GC16M020344	4.49	https://www.genecards.org/cgi-bin/carddisp.pl?gene=UMOD
IP6K2	Inositol Hexakisphosphate Kinase 2	Protein Coding	39	GC03M048688	4.49	https://www.genecards.org/cgi-bin/carddisp.pl?gene=IP6K2
ADGRE5	Adhesion G Protein-Coupled Receptor E5	Protein Coding	38	GC19P014381	4.49	https://www.genecards.org/cgi-bin/carddisp.pl?gene=ADGRE5
TIMP2	TIMP Metallopeptidase Inhibitor 2	Protein Coding	44	GC17M078852	4.49	https://www.genecards.org/cgi-bin/carddisp.pl?gene=TIMP2
BACH1	BTB Domain And CNC Homolog 1	Protein Coding	41	GC21P029194	4.49	https://www.genecards.org/cgi-bin/carddisp.pl?gene=BACH1
PTGER2	Prostaglandin E Receptor 2	Protein Coding	48	GC14P052314	4.49	https://www.genecards.org/cgi-bin/carddisp.pl?gene=PTGER2
MARCKS	Myristoylated Alanine Rich Protein Kinase C Substrate	Protein Coding	39	GC06P113857	4.48	https://www.genecards.org/cgi-bin/carddisp.pl?gene=MARCKS
RORA	RAR Related Orphan Receptor A	Protein Coding	48	GC15M060488	4.48	https://www.genecards.org/cgi-bin/carddisp.pl?gene=RORA
LOC107984814	Uncharacterized LOC107984814	Protein Coding	6	GC16P072664	4.48	https://www.genecards.org/cgi-bin/carddisp.pl?gene=LOC107984814
DNASE1L1	Deoxyribonuclease 1 Like 1	Protein Coding	38	GC0XM154401	4.48	https://www.genecards.org/cgi-bin/carddisp.pl?gene=DNASE1L1
AGT	Angiotensinogen	Protein Coding	49	GC01M230702	4.48	https://www.genecards.org/cgi-bin/carddisp.pl?gene=AGT
MIRLET7E	MicroRNA Let-7e	RNA Gene	20	GC19P051718	4.48	https://www.genecards.org/cgi-bin/carddisp.pl?gene=MIRLET7E
TNFSF18	TNF Superfamily Member 18	Protein Coding	38	GC01M173009	4.47	https://www.genecards.org/cgi-bin/carddisp.pl?gene=TNFSF18
IL6ST	Interleukin 6 Signal Transducer	Protein Coding	45	GC05M055935	4.47	https://www.genecards.org/cgi-bin/carddisp.pl?gene=IL6ST
CHST2	Carbohydrate Sulfotransferase 2	Protein Coding	37	GC03P143119	4.47	https://www.genecards.org/cgi-bin/carddisp.pl?gene=CHST2
AP3M2	Adaptor Related Protein Complex 3 Subunit Mu 2	Protein Coding	37	GC08P042129	4.47	https://www.genecards.org/cgi-bin/carddisp.pl?gene=AP3M2
XCL1	X-C Motif Chemokine Ligand 1	Protein Coding	37	GC01P168576	4.47	https://www.genecards.org/cgi-bin/carddisp.pl?gene=XCL1
NFKBIZ	NFKB Inhibitor Zeta	Protein Coding	36	GC03P101827	4.47	https://www.genecards.org/cgi-bin/carddisp.pl?gene=NFKBIZ
CEBPE	CCAAT Enhancer Binding Protein Epsilon	Protein Coding	41	GC14M023117	4.46	https://www.genecards.org/cgi-bin/carddisp.pl?gene=CEBPE
MIR484	MicroRNA 484	RNA Gene	18	GC16P015657	4.46	https://www.genecards.org/cgi-bin/carddisp.pl?gene=MIR484
CLEC1B	C-Type Lectin Domain Family 1 Member B	Protein Coding	40	GC12M013861	4.46	https://www.genecards.org/cgi-bin/carddisp.pl?gene=CLEC1B
TRIM63	Tripartite Motif Containing 63	Protein Coding	40	GC01M026062	4.46	https://www.genecards.org/cgi-bin/carddisp.pl?gene=TRIM63
TNFRSF8	TNF Receptor Superfamily Member 8	Protein Coding	42	GC01P012063	4.46	https://www.genecards.org/cgi-bin/carddisp.pl?gene=TNFRSF8
ADORA2B	Adenosine A2b Receptor	Protein Coding	47	GC17P015927	4.45	https://www.genecards.org/cgi-bin/carddisp.pl?gene=ADORA2B
RTTN	Rotatin	Protein Coding	36	GC18M070003	4.45	https://www.genecards.org/cgi-bin/carddisp.pl?gene=RTTN
PRKAR2A	Protein Kinase CAMP-Dependent Type II Regulatory Subunit Alpha	Protein Coding	46	GC03M048744	4.45	https://www.genecards.org/cgi-bin/carddisp.pl?gene=PRKAR2A
CDC5L	Cell Division Cycle 5 Like	Protein Coding	39	GC06P044387	4.45	https://www.genecards.org/cgi-bin/carddisp.pl?gene=CDC5L
BLM	BLM RecQ Like Helicase	Protein Coding	48	GC15P090717	4.45	https://www.genecards.org/cgi-bin/carddisp.pl?gene=BLM
IRF2	Interferon Regulatory Factor 2	Protein Coding	43	GC04M184387	4.44	https://www.genecards.org/cgi-bin/carddisp.pl?gene=IRF2
MEF2D	Myocyte Enhancer Factor 2D	Protein Coding	43	GC01M156463	4.44	https://www.genecards.org/cgi-bin/carddisp.pl?gene=MEF2D
UTRN	Utrophin	Protein Coding	40	GC06P144285	4.44	https://www.genecards.org/cgi-bin/carddisp.pl?gene=UTRN
PIK3R2	Phosphoinositide-3-Kinase Regulatory Subunit 2	Protein Coding	49	GC19P018153	4.44	https://www.genecards.org/cgi-bin/carddisp.pl?gene=PIK3R2
IFNA6	Interferon Alpha 6	Protein Coding	36	GC09M021349	4.44	https://www.genecards.org/cgi-bin/carddisp.pl?gene=IFNA6
PMP22	Peripheral Myelin Protein 22	Protein Coding	40	GC17M015229	4.43	https://www.genecards.org/cgi-bin/carddisp.pl?gene=PMP22
SAA1	Serum Amyloid A1	Protein Coding	42	GC11P018267	4.43	https://www.genecards.org/cgi-bin/carddisp.pl?gene=SAA1
GNB5	G Protein Subunit Beta 5	Protein Coding	44	GC15M060668	4.43	https://www.genecards.org/cgi-bin/carddisp.pl?gene=GNB5
CACNA1I	Calcium Voltage-Gated Channel Subunit Alpha1 I	Protein Coding	44	GC22P039570	4.43	https://www.genecards.org/cgi-bin/carddisp.pl?gene=CACNA1I
YWHAZ	Tyrosine 3-Monooxygenase/Tryptophan 5-Monooxygenase Activation Protein Zeta	Protein Coding	48	GC08M100917	4.43	https://www.genecards.org/cgi-bin/carddisp.pl?gene=YWHAZ
CEL	Carboxyl Ester Lipase	Protein Coding	46	GC09P133061	4.43	https://www.genecards.org/cgi-bin/carddisp.pl?gene=CEL
PRMT7	Protein Arginine Methyltransferase 7	Protein Coding	44	GC16P068339	4.43	https://www.genecards.org/cgi-bin/carddisp.pl?gene=PRMT7
SRCAP	Snf2 Related CREBBP Activator Protein	Protein Coding	40	GC16P030700	4.43	https://www.genecards.org/cgi-bin/carddisp.pl?gene=SRCAP
SEC61B	SEC61 Translocon Subunit Beta	Protein Coding	37	GC09P099222	4.43	https://www.genecards.org/cgi-bin/carddisp.pl?gene=SEC61B
LY86	Lymphocyte Antigen 86	Protein Coding	37	GC06P006588	4.42	https://www.genecards.org/cgi-bin/carddisp.pl?gene=LY86
SEC16A	SEC16 Homolog A, Endoplasmic Reticulum Export Factor	Protein Coding	36	GC09M136440	4.42	https://www.genecards.org/cgi-bin/carddisp.pl?gene=SEC16A
ADORA1	Adenosine A1 Receptor	Protein Coding	47	GC01P203090	4.42	https://www.genecards.org/cgi-bin/carddisp.pl?gene=ADORA1
ACACA	Acetyl-CoA Carboxylase Alpha	Protein Coding	48	GC17M037084	4.42	https://www.genecards.org/cgi-bin/carddisp.pl?gene=ACACA
GLS	Glutaminase	Protein Coding	46	GC02P190880	4.42	https://www.genecards.org/cgi-bin/carddisp.pl?gene=GLS
ETV7	ETS Variant Transcription Factor 7	Protein Coding	36	GC06M042229	4.41	https://www.genecards.org/cgi-bin/carddisp.pl?gene=ETV7
TTC8	Tetratricopeptide Repeat Domain 8	Protein Coding	40	GC14P089053	4.41	https://www.genecards.org/cgi-bin/carddisp.pl?gene=TTC8
SDCCAG8	SHH Signaling And Ciliogenesis Regulator SDCCAG8	Protein Coding	41	GC01P243255	4.41	https://www.genecards.org/cgi-bin/carddisp.pl?gene=SDCCAG8
BPIFA1	BPI Fold Containing Family A Member 1	Protein Coding	36	GC20P033235	4.41	https://www.genecards.org/cgi-bin/carddisp.pl?gene=BPIFA1
LYVE1	Lymphatic Vessel Endothelial Hyaluronan Receptor 1	Protein Coding	41	GC11M010653	4.41	https://www.genecards.org/cgi-bin/carddisp.pl?gene=LYVE1
NOTCH2	Notch Receptor 2	Protein Coding	50	GC01M119911	4.41	https://www.genecards.org/cgi-bin/carddisp.pl?gene=NOTCH2
SYP	Synaptophysin	Protein Coding	43	GC0XM049187	4.41	https://www.genecards.org/cgi-bin/carddisp.pl?gene=SYP
DNAJB12	DnaJ Heat Shock Protein Family (Hsp40) Member B12	Protein Coding	36	GC10M072332	4.4	https://www.genecards.org/cgi-bin/carddisp.pl?gene=DNAJB12
ATF3	Activating Transcription Factor 3	Protein Coding	44	GC01P212565	4.4	https://www.genecards.org/cgi-bin/carddisp.pl?gene=ATF3
MIR637	MicroRNA 637	RNA Gene	16	GC19M003961	4.4	https://www.genecards.org/cgi-bin/carddisp.pl?gene=MIR637
MIR642A	MicroRNA 642a	RNA Gene	16	GC19P045674	4.4	https://www.genecards.org/cgi-bin/carddisp.pl?gene=MIR642A
MIR611	MicroRNA 611	RNA Gene	14	GC11M061792	4.4	https://www.genecards.org/cgi-bin/carddisp.pl?gene=MIR611
POMT1	Protein O-Mannosyltransferase 1	Protein Coding	45	GC09P131502	4.4	https://www.genecards.org/cgi-bin/carddisp.pl?gene=POMT1
TANK	TRAF Family Member Associated NFKB Activator	Protein Coding	43	GC02P161136	4.4	https://www.genecards.org/cgi-bin/carddisp.pl?gene=TANK
PLCD1	Phospholipase C Delta 1	Protein Coding	48	GC03M038008	4.4	https://www.genecards.org/cgi-bin/carddisp.pl?gene=PLCD1
MAP4K4	Mitogen-Activated Protein Kinase Kinase Kinase Kinase 4	Protein Coding	47	GC02P101773	4.4	https://www.genecards.org/cgi-bin/carddisp.pl?gene=MAP4K4
TRIM37	Tripartite Motif Containing 37	Protein Coding	42	GC17M058982	4.39	https://www.genecards.org/cgi-bin/carddisp.pl?gene=TRIM37
TAFA2	TAFA Chemokine Like Family Member 2	Protein Coding	28	GC12M061709	4.39	https://www.genecards.org/cgi-bin/carddisp.pl?gene=TAFA2
GLRX	Glutaredoxin	Protein Coding	44	GC05M095752	4.39	https://www.genecards.org/cgi-bin/carddisp.pl?gene=GLRX
METTL23	Methyltransferase Like 23	Protein Coding	35	GC17P076726	4.39	https://www.genecards.org/cgi-bin/carddisp.pl?gene=METTL23
PLCD4	Phospholipase C Delta 4	Protein Coding	43	GC02P218608	4.38	https://www.genecards.org/cgi-bin/carddisp.pl?gene=PLCD4
STXBP3	Syntaxin Binding Protein 3	Protein Coding	40	GC01P108746	4.38	https://www.genecards.org/cgi-bin/carddisp.pl?gene=STXBP3
VAV2	Vav Guanine Nucleotide Exchange Factor 2	Protein Coding	43	GC09M133761	4.38	https://www.genecards.org/cgi-bin/carddisp.pl?gene=VAV2
TNPO3	Transportin 3	Protein Coding	39	GC07M128954	4.38	https://www.genecards.org/cgi-bin/carddisp.pl?gene=TNPO3
CDKN3	Cyclin Dependent Kinase Inhibitor 3	Protein Coding	42	GC14P054398	4.38	https://www.genecards.org/cgi-bin/carddisp.pl?gene=CDKN3
ARID1A	AT-Rich Interaction Domain 1A	Protein Coding	44	GC01P026693	4.38	https://www.genecards.org/cgi-bin/carddisp.pl?gene=ARID1A
FAM86B3P	Family With Sequence Similarity 86 Member B3, Pseudogene	Pseudogene	10	GC08P008228	4.38	https://www.genecards.org/cgi-bin/carddisp.pl?gene=FAM86B3P
PITRM1	Pitrilysin Metallopeptidase 1	Protein Coding	39	GC10M003138	4.38	https://www.genecards.org/cgi-bin/carddisp.pl?gene=PITRM1
GGA3	Golgi Associated, Gamma Adaptin Ear Containing, ARF Binding Protein 3	Protein Coding	39	GC17M075225	4.38	https://www.genecards.org/cgi-bin/carddisp.pl?gene=GGA3
RC3H1	Ring Finger And CCCH-Type Domains 1	Protein Coding	35	GC01M173931	4.38	https://www.genecards.org/cgi-bin/carddisp.pl?gene=RC3H1
SPRY2	Sprouty RTK Signaling Antagonist 2	Protein Coding	46	GC13M080335	4.37	https://www.genecards.org/cgi-bin/carddisp.pl?gene=SPRY2
RASL11A	RAS Like Family 11 Member A	Protein Coding	29	GC13P027270	4.37	https://www.genecards.org/cgi-bin/carddisp.pl?gene=RASL11A
USP36	Ubiquitin Specific Peptidase 36	Protein Coding	37	GC17M078787	4.36	https://www.genecards.org/cgi-bin/carddisp.pl?gene=USP36
NCOA1	Nuclear Receptor Coactivator 1	Protein Coding	44	GC02P024492	4.36	https://www.genecards.org/cgi-bin/carddisp.pl?gene=NCOA1
IGFBP3	Insulin Like Growth Factor Binding Protein 3	Protein Coding	45	GC07M045912	4.36	https://www.genecards.org/cgi-bin/carddisp.pl?gene=IGFBP3
TSG101	Tumor Susceptibility 101	Protein Coding	43	GC11M018468	4.36	https://www.genecards.org/cgi-bin/carddisp.pl?gene=TSG101
ATRIP	ATR Interacting Protein	Protein Coding	41	GC03P048449	4.36	https://www.genecards.org/cgi-bin/carddisp.pl?gene=ATRIP
ECI2	Enoyl-CoA Delta Isomerase 2	Protein Coding	40	GC06M004115	4.36	https://www.genecards.org/cgi-bin/carddisp.pl?gene=ECI2
PIK3C3	Phosphatidylinositol 3-Kinase Catalytic Subunit Type 3	Protein Coding	49	GC18P041955	4.36	https://www.genecards.org/cgi-bin/carddisp.pl?gene=PIK3C3
ENSG00000267546		RNA Gene	8	GC17M076545	4.35	https://www.genecards.org/cgi-bin/carddisp.pl?gene=ENSG00000267546
ATF6	Activating Transcription Factor 6	Protein Coding	47	GC01P161766	4.35	https://www.genecards.org/cgi-bin/carddisp.pl?gene=ATF6
BAD	BCL2 Associated Agonist Of Cell Death	Protein Coding	46	GC11M064273	4.35	https://www.genecards.org/cgi-bin/carddisp.pl?gene=BAD
NICN1	Nicolin 1	Protein Coding	33	GC03M049422	4.35	https://www.genecards.org/cgi-bin/carddisp.pl?gene=NICN1
MAP3K14	Mitogen-Activated Protein Kinase Kinase Kinase 14	Protein Coding	44	GC17M045263	4.35	https://www.genecards.org/cgi-bin/carddisp.pl?gene=MAP3K14
CCZ1	CCZ1 Homolog, Vacuolar Protein Trafficking And Biogenesis Associated	Protein Coding	32	GC07P005898	4.35	https://www.genecards.org/cgi-bin/carddisp.pl?gene=CCZ1
PCDHGB7	Protocadherin Gamma Subfamily B, 7	Protein Coding	32	GC05P143068	4.35	https://www.genecards.org/cgi-bin/carddisp.pl?gene=PCDHGB7
CUX1	Cut Like Homeobox 1	Protein Coding	43	GC07P101815	4.35	https://www.genecards.org/cgi-bin/carddisp.pl?gene=CUX1
HAS2	Hyaluronan Synthase 2	Protein Coding	40	GC08M121594	4.35	https://www.genecards.org/cgi-bin/carddisp.pl?gene=HAS2
COG6	Component Of Oligomeric Golgi Complex 6	Protein Coding	37	GC13P039655	4.35	https://www.genecards.org/cgi-bin/carddisp.pl?gene=COG6
KL	Klotho	Protein Coding	44	GC13P033016	4.35	https://www.genecards.org/cgi-bin/carddisp.pl?gene=KL
HES1	Hes Family BHLH Transcription Factor 1	Protein Coding	43	GC03P194136	4.35	https://www.genecards.org/cgi-bin/carddisp.pl?gene=HES1
SP3	Sp3 Transcription Factor	Protein Coding	42	GC02M173882	4.35	https://www.genecards.org/cgi-bin/carddisp.pl?gene=SP3
RASA1	RAS P21 Protein Activator 1	Protein Coding	46	GC05P087267	4.34	https://www.genecards.org/cgi-bin/carddisp.pl?gene=RASA1
PDCD1LG2	Programmed Cell Death 1 Ligand 2	Protein Coding	41	GC09P005510	4.34	https://www.genecards.org/cgi-bin/carddisp.pl?gene=PDCD1LG2
RPS6KA1	Ribosomal Protein S6 Kinase A1	Protein Coding	50	GC01P026540	4.34	https://www.genecards.org/cgi-bin/carddisp.pl?gene=RPS6KA1
SND1	Staphylococcal Nuclease And Tudor Domain Containing 1	Protein Coding	41	GC07P127652	4.33	https://www.genecards.org/cgi-bin/carddisp.pl?gene=SND1
MIR296	MicroRNA 296	RNA Gene	17	GC20M058817	4.33	https://www.genecards.org/cgi-bin/carddisp.pl?gene=MIR296
STK11	Serine/Threonine Kinase 11	Protein Coding	49	GC19P001177	4.33	https://www.genecards.org/cgi-bin/carddisp.pl?gene=STK11
NHLH1	Nescient Helix-Loop-Helix 1	Protein Coding	34	GC01P160367	4.33	https://www.genecards.org/cgi-bin/carddisp.pl?gene=NHLH1
FAM241B	Family With Sequence Similarity 241 Member B	Protein Coding	24	GC10P069631	4.33	https://www.genecards.org/cgi-bin/carddisp.pl?gene=FAM241B
HLA-E	Major Histocompatibility Complex, Class I, E	Protein Coding	41	GC06P047281	4.33	https://www.genecards.org/cgi-bin/carddisp.pl?gene=HLA-E
UBE2E1	Ubiquitin Conjugating Enzyme E2 E1	Protein Coding	41	GC03P023805	4.33	https://www.genecards.org/cgi-bin/carddisp.pl?gene=UBE2E1
KRBOX4	KRAB Box Domain Containing 4	Protein Coding	30	GC0XP046446	4.32	https://www.genecards.org/cgi-bin/carddisp.pl?gene=KRBOX4
ATP8B1	ATPase Phospholipid Transporting 8B1	Protein Coding	40	GC18M057646	4.32	https://www.genecards.org/cgi-bin/carddisp.pl?gene=ATP8B1
MGAT5	Alpha-1,6-Mannosylglycoprotein 6-Beta-N-Acetylglucosaminyltransferase	Protein Coding	39	GC02P134119	4.32	https://www.genecards.org/cgi-bin/carddisp.pl?gene=MGAT5
TNS1	Tensin 1	Protein Coding	39	GC02M217799	4.32	https://www.genecards.org/cgi-bin/carddisp.pl?gene=TNS1
MYO10	Myosin X	Protein Coding	39	GC05M016661	4.32	https://www.genecards.org/cgi-bin/carddisp.pl?gene=MYO10
VAPA	VAMP Associated Protein A	Protein Coding	43	GC18P009904	4.31	https://www.genecards.org/cgi-bin/carddisp.pl?gene=VAPA
EIF2S1	Eukaryotic Translation Initiation Factor 2 Subunit Alpha	Protein Coding	44	GC14P067359	4.31	https://www.genecards.org/cgi-bin/carddisp.pl?gene=EIF2S1
HLX	H2.0 Like Homeobox	Protein Coding	40	GC01P220879	4.31	https://www.genecards.org/cgi-bin/carddisp.pl?gene=HLX
ST3GAL1	ST3 Beta-Galactoside Alpha-2,3-Sialyltransferase 1	Protein Coding	43	GC08M133454	4.31	https://www.genecards.org/cgi-bin/carddisp.pl?gene=ST3GAL1
MID1IP1	MID1 Interacting Protein 1	Protein Coding	37	GC0XP038802	4.31	https://www.genecards.org/cgi-bin/carddisp.pl?gene=MID1IP1
DIRAS2	DIRAS Family GTPase 2	Protein Coding	36	GC09M090609	4.31	https://www.genecards.org/cgi-bin/carddisp.pl?gene=DIRAS2
TNFSF8	TNF Superfamily Member 8	Protein Coding	37	GC09M114893	4.31	https://www.genecards.org/cgi-bin/carddisp.pl?gene=TNFSF8
TOR2A	Torsin Family 2 Member A	Protein Coding	36	GC09M127732	4.31	https://www.genecards.org/cgi-bin/carddisp.pl?gene=TOR2A
ARF1	ADP Ribosylation Factor 1	Protein Coding	46	GC01P228082	4.31	https://www.genecards.org/cgi-bin/carddisp.pl?gene=ARF1
ZFAT	Zinc Finger And AT-Hook Domain Containing	Protein Coding	36	GC08M134477	4.31	https://www.genecards.org/cgi-bin/carddisp.pl?gene=ZFAT
PRDX1	Peroxiredoxin 1	Protein Coding	49	GC01M045511	4.31	https://www.genecards.org/cgi-bin/carddisp.pl?gene=PRDX1
ALG6	ALG6 Alpha-1,3-Glucosyltransferase	Protein Coding	41	GC01P063367	4.31	https://www.genecards.org/cgi-bin/carddisp.pl?gene=ALG6
THY1	Thy-1 Cell Surface Antigen	Protein Coding	44	GC11M119417	4.3	https://www.genecards.org/cgi-bin/carddisp.pl?gene=THY1
IFNA4	Interferon Alpha 4	Protein Coding	34	GC09M021186	4.3	https://www.genecards.org/cgi-bin/carddisp.pl?gene=IFNA4
BHLHE41	Basic Helix-Loop-Helix Family Member E41	Protein Coding	39	GC12M026120	4.3	https://www.genecards.org/cgi-bin/carddisp.pl?gene=BHLHE41
NTN1	Netrin 1	Protein Coding	44	GC17P009021	4.29	https://www.genecards.org/cgi-bin/carddisp.pl?gene=NTN1
CIDEC	Cell Death Inducing DFFA Like Effector C	Protein Coding	41	GC03M009866	4.29	https://www.genecards.org/cgi-bin/carddisp.pl?gene=CIDEC
P4HTM	Prolyl 4-Hydroxylase, Transmembrane	Protein Coding	36	GC03P049172	4.29	https://www.genecards.org/cgi-bin/carddisp.pl?gene=P4HTM
GNAI1	G Protein Subunit Alpha I1	Protein Coding	46	GC07P079769	4.29	https://www.genecards.org/cgi-bin/carddisp.pl?gene=GNAI1
RPL11	Ribosomal Protein L11	Protein Coding	48	GC01P023691	4.29	https://www.genecards.org/cgi-bin/carddisp.pl?gene=RPL11
TRAF2	TNF Receptor Associated Factor 2	Protein Coding	44	GC09P136881	4.29	https://www.genecards.org/cgi-bin/carddisp.pl?gene=TRAF2
LOC102724237	Putative Uncharacterized Protein UNQ6494/PRO21346	Protein Coding	6	GC09M089664	4.29	https://www.genecards.org/cgi-bin/carddisp.pl?gene=LOC102724237
SETBP1	SET Binding Protein 1	Protein Coding	40	GC18P044680	4.29	https://www.genecards.org/cgi-bin/carddisp.pl?gene=SETBP1
CASP10	Caspase 10	Protein Coding	48	GC02P201182	4.28	https://www.genecards.org/cgi-bin/carddisp.pl?gene=CASP10
EIF5AL1	Eukaryotic Translation Initiation Factor 5A Like 1	Protein Coding	28	GC10P079512	4.28	https://www.genecards.org/cgi-bin/carddisp.pl?gene=EIF5AL1
ADNP	Activity Dependent Neuroprotector Homeobox	Protein Coding	41	GC20M050888	4.28	https://www.genecards.org/cgi-bin/carddisp.pl?gene=ADNP
RBM6	RNA Binding Motif Protein 6	Protein Coding	36	GC03P049940	4.28	https://www.genecards.org/cgi-bin/carddisp.pl?gene=RBM6
PLG	Plasminogen	Protein Coding	48	GC06P160702	4.28	https://www.genecards.org/cgi-bin/carddisp.pl?gene=PLG
RNF19B	Ring Finger Protein 19B	Protein Coding	35	GC01M032933	4.28	https://www.genecards.org/cgi-bin/carddisp.pl?gene=RNF19B
RACGAP1	Rac GTPase Activating Protein 1	Protein Coding	42	GC12M049978	4.28	https://www.genecards.org/cgi-bin/carddisp.pl?gene=RACGAP1
SPSB4	SplA/Ryanodine Receptor Domain And SOCS Box Containing 4	Protein Coding	32	GC03P141051	4.28	https://www.genecards.org/cgi-bin/carddisp.pl?gene=SPSB4
ST14	ST14 Transmembrane Serine Protease Matriptase	Protein Coding	45	GC11P130159	4.28	https://www.genecards.org/cgi-bin/carddisp.pl?gene=ST14
TRIM29	Tripartite Motif Containing 29	Protein Coding	39	GC11M120111	4.27	https://www.genecards.org/cgi-bin/carddisp.pl?gene=TRIM29
ADAM9	ADAM Metallopeptidase Domain 9	Protein Coding	47	GC08P038996	4.27	https://www.genecards.org/cgi-bin/carddisp.pl?gene=ADAM9
MYH11	Myosin Heavy Chain 11	Protein Coding	45	GC16M015704	4.27	https://www.genecards.org/cgi-bin/carddisp.pl?gene=MYH11
GNG4	G Protein Subunit Gamma 4	Protein Coding	39	GC01M235547	4.27	https://www.genecards.org/cgi-bin/carddisp.pl?gene=GNG4
RPS6KA4	Ribosomal Protein S6 Kinase A4	Protein Coding	47	GC11P064360	4.26	https://www.genecards.org/cgi-bin/carddisp.pl?gene=RPS6KA4
TET2	Tet Methylcytosine Dioxygenase 2	Protein Coding	44	GC04P105145	4.26	https://www.genecards.org/cgi-bin/carddisp.pl?gene=TET2
A2ML1	Alpha-2-Macroglobulin Like 1	Protein Coding	39	GC12P008822	4.26	https://www.genecards.org/cgi-bin/carddisp.pl?gene=A2ML1
IBTK	Inhibitor Of Bruton Tyrosine Kinase	Protein Coding	39	GC06M082169	4.26	https://www.genecards.org/cgi-bin/carddisp.pl?gene=IBTK
RGS9	Regulator Of G Protein Signaling 9	Protein Coding	44	GC17P065137	4.26	https://www.genecards.org/cgi-bin/carddisp.pl?gene=RGS9
SREBF1	Sterol Regulatory Element Binding Transcription Factor 1	Protein Coding	44	GC17M017810	4.26	https://www.genecards.org/cgi-bin/carddisp.pl?gene=SREBF1
SRSF3	Serine And Arginine Rich Splicing Factor 3	Protein Coding	40	GC06P047457	4.26	https://www.genecards.org/cgi-bin/carddisp.pl?gene=SRSF3
CSTA	Cystatin A	Protein Coding	44	GC03P122325	4.25	https://www.genecards.org/cgi-bin/carddisp.pl?gene=CSTA
GNA13	G Protein Subunit Alpha 13	Protein Coding	44	GC17M065009	4.25	https://www.genecards.org/cgi-bin/carddisp.pl?gene=GNA13
ITGAD	Integrin Subunit Alpha D	Protein Coding	36	GC16P031573	4.25	https://www.genecards.org/cgi-bin/carddisp.pl?gene=ITGAD
PRKACG	Protein Kinase CAMP-Activated Catalytic Subunit Gamma	Protein Coding	47	GC09M069013	4.25	https://www.genecards.org/cgi-bin/carddisp.pl?gene=PRKACG
SCARA3	Scavenger Receptor Class A Member 3	Protein Coding	36	GC08P027633	4.25	https://www.genecards.org/cgi-bin/carddisp.pl?gene=SCARA3
ENSG00000234261		RNA Gene	8	GC06M014406	4.25	https://www.genecards.org/cgi-bin/carddisp.pl?gene=ENSG00000234261
TMC8	Transmembrane Channel Like 8	Protein Coding	40	GC17P078130	4.25	https://www.genecards.org/cgi-bin/carddisp.pl?gene=TMC8
VHLL	VHL Like	Protein Coding	26	GC01M156298	4.24	https://www.genecards.org/cgi-bin/carddisp.pl?gene=VHLL
MIR654	MicroRNA 654	RNA Gene	17	GC14P104823	4.24	https://www.genecards.org/cgi-bin/carddisp.pl?gene=MIR654
MIR601	MicroRNA 601	RNA Gene	16	GC09M123402	4.24	https://www.genecards.org/cgi-bin/carddisp.pl?gene=MIR601
DPEP1	Dipeptidase 1	Protein Coding	42	GC16P089613	4.24	https://www.genecards.org/cgi-bin/carddisp.pl?gene=DPEP1
PARD3	Par-3 Family Cell Polarity Regulator	Protein Coding	41	GC10M034110	4.24	https://www.genecards.org/cgi-bin/carddisp.pl?gene=PARD3
MPI	Mannose Phosphate Isomerase	Protein Coding	44	GC15P074890	4.24	https://www.genecards.org/cgi-bin/carddisp.pl?gene=MPI
CACNG1	Calcium Voltage-Gated Channel Auxiliary Subunit Gamma 1	Protein Coding	41	GC17P067044	4.24	https://www.genecards.org/cgi-bin/carddisp.pl?gene=CACNG1
LRMDA	Leucine Rich Melanocyte Differentiation Associated	Protein Coding	29	GC10P075432	4.24	https://www.genecards.org/cgi-bin/carddisp.pl?gene=LRMDA
TSEN34	TRNA Splicing Endonuclease Subunit 34	Protein Coding	39	GC19P055554	4.24	https://www.genecards.org/cgi-bin/carddisp.pl?gene=TSEN34
TMEM185B	Transmembrane Protein 185B	Protein Coding	28	GC02M120217	4.24	https://www.genecards.org/cgi-bin/carddisp.pl?gene=TMEM185B
LPAR1	Lysophosphatidic Acid Receptor 1	Protein Coding	45	GC09M110873	4.24	https://www.genecards.org/cgi-bin/carddisp.pl?gene=LPAR1
ADCY1	Adenylate Cyclase 1	Protein Coding	48	GC07P045580	4.24	https://www.genecards.org/cgi-bin/carddisp.pl?gene=ADCY1
ARHGEF3	Rho Guanine Nucleotide Exchange Factor 3	Protein Coding	41	GC03M056736	4.24	https://www.genecards.org/cgi-bin/carddisp.pl?gene=ARHGEF3
TNFRSF6B	TNF Receptor Superfamily Member 6b	Protein Coding	43	GC20P063696	4.24	https://www.genecards.org/cgi-bin/carddisp.pl?gene=TNFRSF6B
LIMD1	LIM Domains Containing 1	Protein Coding	40	GC03P045555	4.23	https://www.genecards.org/cgi-bin/carddisp.pl?gene=LIMD1
RAB39A	RAB39A, Member RAS Oncogene Family	Protein Coding	33	GC11P107928	4.23	https://www.genecards.org/cgi-bin/carddisp.pl?gene=RAB39A
ZFAND3	Zinc Finger AN1-Type Containing 3	Protein Coding	37	GC06P047478	4.23	https://www.genecards.org/cgi-bin/carddisp.pl?gene=ZFAND3
RABGEF1	RAB Guanine Nucleotide Exchange Factor 1	Protein Coding	43	GC07P066682	4.23	https://www.genecards.org/cgi-bin/carddisp.pl?gene=RABGEF1
EIF5A	Eukaryotic Translation Initiation Factor 5A	Protein Coding	43	GC17P007306	4.23	https://www.genecards.org/cgi-bin/carddisp.pl?gene=EIF5A
KCNA3	Potassium Voltage-Gated Channel Subfamily A Member 3	Protein Coding	44	GC01M110654	4.23	https://www.genecards.org/cgi-bin/carddisp.pl?gene=KCNA3
MAP2K6	Mitogen-Activated Protein Kinase Kinase 6	Protein Coding	47	GC17P069414	4.23	https://www.genecards.org/cgi-bin/carddisp.pl?gene=MAP2K6
PLA2G2D	Phospholipase A2 Group IID	Protein Coding	42	GC01M020111	4.23	https://www.genecards.org/cgi-bin/carddisp.pl?gene=PLA2G2D
PCSK5	Proprotein Convertase Subtilisin/Kexin Type 5	Protein Coding	41	GC09P075890	4.23	https://www.genecards.org/cgi-bin/carddisp.pl?gene=PCSK5
SIGLEC12	Sialic Acid Binding Ig Like Lectin 12	Protein Coding	38	GC19M051491	4.23	https://www.genecards.org/cgi-bin/carddisp.pl?gene=SIGLEC12
SRSF1	Serine And Arginine Rich Splicing Factor 1	Protein Coding	41	GC17M058000	4.23	https://www.genecards.org/cgi-bin/carddisp.pl?gene=SRSF1
GNG2	G Protein Subunit Gamma 2	Protein Coding	43	GC14P051826	4.22	https://www.genecards.org/cgi-bin/carddisp.pl?gene=GNG2
SF3B1	Splicing Factor 3b Subunit 1	Protein Coding	44	GC02M197389	4.22	https://www.genecards.org/cgi-bin/carddisp.pl?gene=SF3B1
PGS1	Phosphatidylglycerophosphate Synthase 1	Protein Coding	39	GC17P078378	4.22	https://www.genecards.org/cgi-bin/carddisp.pl?gene=PGS1
KYNU	Kynureninase	Protein Coding	46	GC02P142877	4.22	https://www.genecards.org/cgi-bin/carddisp.pl?gene=KYNU
TYMP	Thymidine Phosphorylase	Protein Coding	46	GC22M050525	4.22	https://www.genecards.org/cgi-bin/carddisp.pl?gene=TYMP
ABCG5	ATP Binding Cassette Subfamily G Member 5	Protein Coding	44	GC02M043806	4.22	https://www.genecards.org/cgi-bin/carddisp.pl?gene=ABCG5
SLC7A11	Solute Carrier Family 7 Member 11	Protein Coding	44	GC04M138164	4.21	https://www.genecards.org/cgi-bin/carddisp.pl?gene=SLC7A11
MAPT	Microtubule Associated Protein Tau	Protein Coding	50	GC17P045894	4.21	https://www.genecards.org/cgi-bin/carddisp.pl?gene=MAPT
MIR657	MicroRNA 657	RNA Gene	16	GC17M081125	4.21	https://www.genecards.org/cgi-bin/carddisp.pl?gene=MIR657
DPEP2	Dipeptidase 2	Protein Coding	40	GC16M067987	4.21	https://www.genecards.org/cgi-bin/carddisp.pl?gene=DPEP2
GRK2	G Protein-Coupled Receptor Kinase 2	Protein Coding	37	GC11P067266	4.21	https://www.genecards.org/cgi-bin/carddisp.pl?gene=GRK2
DGKA	Diacylglycerol Kinase Alpha	Protein Coding	44	GC12P055927	4.21	https://www.genecards.org/cgi-bin/carddisp.pl?gene=DGKA
UBE2G1	Ubiquitin Conjugating Enzyme E2 G1	Protein Coding	43	GC17M004270	4.21	https://www.genecards.org/cgi-bin/carddisp.pl?gene=UBE2G1
TBX20	T-Box Transcription Factor 20	Protein Coding	41	GC07M035237	4.21	https://www.genecards.org/cgi-bin/carddisp.pl?gene=TBX20
CLPTM1L	CLPTM1 Like	Protein Coding	36	GC05M001317	4.21	https://www.genecards.org/cgi-bin/carddisp.pl?gene=CLPTM1L
MRPS18C	Mitochondrial Ribosomal Protein S18C	Protein Coding	36	GC04P083455	4.21	https://www.genecards.org/cgi-bin/carddisp.pl?gene=MRPS18C
ENPP2	Ectonucleotide Pyrophosphatase/Phosphodiesterase 2	Protein Coding	44	GC08M119556	4.21	https://www.genecards.org/cgi-bin/carddisp.pl?gene=ENPP2
HSPA8	Heat Shock Protein Family A (Hsp70) Member 8	Protein Coding	47	GC11M123057	4.21	https://www.genecards.org/cgi-bin/carddisp.pl?gene=HSPA8
NFAT5	Nuclear Factor Of Activated T Cells 5	Protein Coding	42	GC16P069565	4.21	https://www.genecards.org/cgi-bin/carddisp.pl?gene=NFAT5
ADAM10	ADAM Metallopeptidase Domain 10	Protein Coding	52	GC15M058588	4.21	https://www.genecards.org/cgi-bin/carddisp.pl?gene=ADAM10
EPOR	Erythropoietin Receptor	Protein Coding	48	GC19M011377	4.2	https://www.genecards.org/cgi-bin/carddisp.pl?gene=EPOR
RBM14-RBM4	RBM14-RBM4 Readthrough	Protein Coding	20	GC11P066616	4.2	https://www.genecards.org/cgi-bin/carddisp.pl?gene=RBM14-RBM4
GRIN3B	Glutamate Ionotropic Receptor NMDA Type Subunit 3B	Protein Coding	40	GC19P001000	4.2	https://www.genecards.org/cgi-bin/carddisp.pl?gene=GRIN3B
GHSR	Growth Hormone Secretagogue Receptor	Protein Coding	47	GC03M172443	4.2	https://www.genecards.org/cgi-bin/carddisp.pl?gene=GHSR
RASA2	RAS P21 Protein Activator 2	Protein Coding	40	GC03P141487	4.2	https://www.genecards.org/cgi-bin/carddisp.pl?gene=RASA2
MREG	Melanoregulin	Protein Coding	35	GC02M215942	4.2	https://www.genecards.org/cgi-bin/carddisp.pl?gene=MREG
SCARF1	Scavenger Receptor Class F Member 1	Protein Coding	38	GC17M001636	4.19	https://www.genecards.org/cgi-bin/carddisp.pl?gene=SCARF1
HSPA9	Heat Shock Protein Family A (Hsp70) Member 9	Protein Coding	47	GC05M138554	4.19	https://www.genecards.org/cgi-bin/carddisp.pl?gene=HSPA9
ENSG00000285162		Protein Coding	6	GC07P029126	4.19	https://www.genecards.org/cgi-bin/carddisp.pl?gene=ENSG00000285162
MAN2B1	Mannosidase Alpha Class 2B Member 1	Protein Coding	43	GC19M012663	4.19	https://www.genecards.org/cgi-bin/carddisp.pl?gene=MAN2B1
GPR132	G Protein-Coupled Receptor 132	Protein Coding	40	GC14M105049	4.18	https://www.genecards.org/cgi-bin/carddisp.pl?gene=GPR132
LPAR6	Lysophosphatidic Acid Receptor 6	Protein Coding	45	GC13M048389	4.18	https://www.genecards.org/cgi-bin/carddisp.pl?gene=LPAR6
RC3H2	Ring Finger And CCCH-Type Domains 2	Protein Coding	35	GC09M122844	4.18	https://www.genecards.org/cgi-bin/carddisp.pl?gene=RC3H2
MIR145	MicroRNA 145	RNA Gene	21	GC05P149430	4.18	https://www.genecards.org/cgi-bin/carddisp.pl?gene=MIR145
CEACAM8	CEA Cell Adhesion Molecule 8	Protein Coding	37	GC19M042580	4.18	https://www.genecards.org/cgi-bin/carddisp.pl?gene=CEACAM8
NRP2	Neuropilin 2	Protein Coding	43	GC02P205681	4.18	https://www.genecards.org/cgi-bin/carddisp.pl?gene=NRP2
ARID1B	AT-Rich Interaction Domain 1B	Protein Coding	44	GC06P156777	4.18	https://www.genecards.org/cgi-bin/carddisp.pl?gene=ARID1B
BCL11A	BAF Chromatin Remodeling Complex Subunit BCL11A	Protein Coding	43	GC02M060451	4.18	https://www.genecards.org/cgi-bin/carddisp.pl?gene=BCL11A
ERCC3	ERCC Excision Repair 3, TFIIH Core Complex Helicase Subunit	Protein Coding	47	GC02M127257	4.18	https://www.genecards.org/cgi-bin/carddisp.pl?gene=ERCC3
PTPRE	Protein Tyrosine Phosphatase Receptor Type E	Protein Coding	41	GC10P127907	4.18	https://www.genecards.org/cgi-bin/carddisp.pl?gene=PTPRE
TREML4	Triggering Receptor Expressed On Myeloid Cells Like 4	Protein Coding	31	GC06P041228	4.18	https://www.genecards.org/cgi-bin/carddisp.pl?gene=TREML4
SLC2A1	Solute Carrier Family 2 Member 1	Protein Coding	52	GC01M042925	4.17	https://www.genecards.org/cgi-bin/carddisp.pl?gene=SLC2A1
GNAQ	G Protein Subunit Alpha Q	Protein Coding	49	GC09M077716	4.17	https://www.genecards.org/cgi-bin/carddisp.pl?gene=GNAQ
SP110	SP110 Nuclear Body Protein	Protein Coding	40	GC02M230167	4.17	https://www.genecards.org/cgi-bin/carddisp.pl?gene=SP110
KAT6B	Lysine Acetyltransferase 6B	Protein Coding	41	GC10P074827	4.17	https://www.genecards.org/cgi-bin/carddisp.pl?gene=KAT6B
RET	Ret Proto-Oncogene	Protein Coding	53	GC10P043081	4.17	https://www.genecards.org/cgi-bin/carddisp.pl?gene=RET
GNAI3	G Protein Subunit Alpha I3	Protein Coding	46	GC01P109548	4.17	https://www.genecards.org/cgi-bin/carddisp.pl?gene=GNAI3
FASN	Fatty Acid Synthase	Protein Coding	49	GC17M082078	4.17	https://www.genecards.org/cgi-bin/carddisp.pl?gene=FASN
ENSG00000285551		Protein Coding	7	GC10P062520	4.17	https://www.genecards.org/cgi-bin/carddisp.pl?gene=ENSG00000285551
ENSG00000285837		Uncategorized	4	GC10P062375	4.17	https://www.genecards.org/cgi-bin/carddisp.pl?gene=ENSG00000285837
UBAP2L	Ubiquitin Associated Protein 2 Like	Protein Coding	35	GC01P154219	4.17	https://www.genecards.org/cgi-bin/carddisp.pl?gene=UBAP2L
PLA2G3	Phospholipase A2 Group III	Protein Coding	38	GC22M031135	4.17	https://www.genecards.org/cgi-bin/carddisp.pl?gene=PLA2G3
BISPR	BST2 Interferon Stimulated Positive Regulator	RNA Gene	12	GC19P023493	4.16	https://www.genecards.org/cgi-bin/carddisp.pl?gene=BISPR
AKAP8	A-Kinase Anchoring Protein 8	Protein Coding	40	GC19M015354	4.16	https://www.genecards.org/cgi-bin/carddisp.pl?gene=AKAP8
BTBD9	BTB Domain Containing 9	Protein Coding	36	GC06M038168	4.16	https://www.genecards.org/cgi-bin/carddisp.pl?gene=BTBD9
RASGRP2	RAS Guanyl Releasing Protein 2	Protein Coding	45	GC11M064726	4.16	https://www.genecards.org/cgi-bin/carddisp.pl?gene=RASGRP2
PFN2	Profilin 2	Protein Coding	41	GC03M149964	4.16	https://www.genecards.org/cgi-bin/carddisp.pl?gene=PFN2
MS4A2	Membrane Spanning 4-Domains A2	Protein Coding	41	GC11P060088	4.16	https://www.genecards.org/cgi-bin/carddisp.pl?gene=MS4A2
CCL3L3	C-C Motif Chemokine Ligand 3 Like 3	Protein Coding	31	GC17M036194	4.16	https://www.genecards.org/cgi-bin/carddisp.pl?gene=CCL3L3
BMP2	Bone Morphogenetic Protein 2	Protein Coding	47	GC20P006696	4.16	https://www.genecards.org/cgi-bin/carddisp.pl?gene=BMP2
LTBR	Lymphotoxin Beta Receptor	Protein Coding	41	GC12P006375	4.16	https://www.genecards.org/cgi-bin/carddisp.pl?gene=LTBR
GALNS	Galactosamine (N-Acetyl)-6-Sulfatase	Protein Coding	44	GC16M088813	4.16	https://www.genecards.org/cgi-bin/carddisp.pl?gene=GALNS
PDE4D	Phosphodiesterase 4D	Protein Coding	48	GC05M058969	4.16	https://www.genecards.org/cgi-bin/carddisp.pl?gene=PDE4D
ZC3H12C	Zinc Finger CCCH-Type Containing 12C	Protein Coding	35	GC11P110092	4.16	https://www.genecards.org/cgi-bin/carddisp.pl?gene=ZC3H12C
[truncated: 117,924 more rows]
