# Supplementary material for: Identification of macrophage related gene in colorectal cancer patients and their functional roles
Source: BMC Med Genomics. 2021 Jun 13;14:159. doi: 10.1186/s12920-021-01010-0 (PMC8201885; doi:10.1186/s12920-021-01010-0)
Supplement: Supplementary file 7 — Additional file 7: Table S2. The detailed information about the PPI analysis of 29 DE-MaRGs [file 12920_2021_1010_MOESM7_ESM.xlsx]

## Sheet: node
SUID	AverageShortestPathLength	BetweennessCentrality	ClosenessCentrality	ClusteringCoefficient	Degree	Eccentricity	group	IsSingleNode	MCODE_Cluster	MCODE_Node_Status	MCODE_Score	name	NeighborhoodConnectivity	NumberOfDirectedEdges	NumberOfUndirectedEdges	PartnerOfMultiEdgedNodePairs	Radiality	selected	SelfLoops	shared name	Stress	TopologicalCoefficient
73	1.5	0.0632232	0.666667	0.536765	17	4	hub	FALSE	Cluster 2	Clustered	5.30769	RFC4	11.4118	17	0	0	0.875	FALSE	0	RFC4	194	0.496164
75	1.76923	0.019681	0.565217	0.6	11	4	hub	FALSE	Cluster 2	Clustered	5.33333	PRC1	11.3636	11	0	0	0.807692	FALSE	0	PRC1	62	0.516529
77	1.38462	0.122172	0.722222	0.514706	17	3	hub	FALSE	Cluster 2	Clustered	4.84167	SNRPB	11.6471	17	0	0	0.903846	FALSE	0	SNRPB	322	0.482843
79	1.76923	0.0372812	0.565217	0.666667	9	3	hub	FALSE	Cluster 1	Clustered	6	ACLY	12.5556	9	0	0	0.807692	FALSE	0	ACLY	114	0.545894
80	1.53846	0.0196888	0.65	0.692308	13	3	hub	FALSE	Cluster 2	Seed	5.5641	ATIC	13.3077	13	0	0	0.865385	FALSE	0	ATIC	98	0.532308
82	1.46154	0.0327844	0.684211	0.638095	15	3	hub	FALSE	Cluster 1	Clustered	6.5641	CCT7	12.6	15	0	0	0.884615	FALSE	0	CCT7	144	0.504
84	1.38462	0.0467806	0.722222	0.588235	17	3	hub	FALSE	Cluster 1	Clustered	6.5641	CCT5	12.0588	17	0	0	0.903846	FALSE	0	CCT5	196	0.482353
86	1.69231	0.0477852	0.590909	0.6	10	3	hub	FALSE	Cluster 1	Clustered	5.78571	SMS	11.6	10	0	0	0.826923	FALSE	0	SMS	124	0.483333
88	1.5	0.137802	0.666667	0.576923	13	2	hub	FALSE	Cluster 1	Clustered	5.98182	HSP90AB1	11.7692	13	0	0	0.875	FALSE	0	HSP90AB1	304	0.467692
90	1.61538	0.0862223	0.619048	0.6	11	3	hub	FALSE	Cluster 2	Clustered	5.2	PSMA1	12.1818	11	0	0	0.846154	FALSE	0	PSMA1	192	0.503788
92	1.57692	0.0380752	0.634146	0.561905	15	4	hub	FALSE	Cluster 1	Clustered	6.80556	RRM2	12.0667	15	0	0	0.855769	FALSE	0	RRM2	148	0.524638
94	1.42308	0.0545553	0.702703	0.573529	17	3	hub	FALSE	Cluster 1	Clustered	5.86667	MCM7	11.8235	17	0	0	0.894231	FALSE	0	MCM7	196	0.492647
98	1.84615	0.00432658	0.541667	0.805556	9	4	hub	FALSE	Cluster 1	Seed	7	WDR77	14.2222	9	0	0	0.788462	FALSE	0	WDR77	24	0.646465
107	1.5	0.036409	0.666667	0.638095	15	3	hub	FALSE	Cluster 2	Clustered	5.06667	CDK4	12.6667	15	0	0	0.875	FALSE	0	CDK4	134	0.527778
113	1.80769	0.00963453	0.553191	0.688889	10	4	hub	FALSE	Cluster 1	Clustered	5.78571	NUP155	13.2	10	0	0	0.798077	FALSE	0	NUP155	38	0.6
118	1.65385	0.0112802	0.604651	0.745455	11	3	hub	FALSE	Cluster 1	Clustered	6.37778	NONO	13.8182	11	0	0	0.836538	FALSE	0	NONO	58	0.575758
121	1.84615	0.00457165	0.541667	0.785714	8	3	hub	FALSE	Cluster 1	Clustered	6	HMGB3	14.125	8	0	0	0.788462	FALSE	0	HMGB3	24	0.642045
145	2.03846	0.00034188	0.490566	0.933333	6	4	hub	FALSE	Cluster 2	Clustered	4.7619	CDC25B	14	6	0	0	0.740385	FALSE	0	CDC25B	2	0.7
72	2.15385	0	0.464286	1	3	4		FALSE		Unclustered	3	AATF	15	3	0	0	0.711538	FALSE	0	AATF	0	0.75
96	2.5	0	0.4	1	2	4		FALSE		Unclustered	2	NIT2	9.5	2	0	0	0.625	FALSE	0	NIT2	0	0.791667
109	1.76923	0.0255678	0.565217	0.5	8	3		FALSE		Unclustered	3.42857	DARS2	12	8	0	0	0.807692	FALSE	0	DARS2	84	0.516304
127	1.88462	0.00538339	0.530612	0.714286	7	3		FALSE		Unclustered	3.14286	PDIA6	14	7	0	0	0.778846	FALSE	0	PDIA6	26	0.636364
132	1.88462	0.0039304	0.530612	0.714286	8	4		FALSE		Unclustered	4.28571	SUPT16H	13.25	8	0	0	0.778846	FALSE	0	SUPT16H	18	0.602273
166	2.11538	0.0209614	0.472727	0	3	3		FALSE		Unclustered	0.5	PTDSS1	9.33333	3	0	0	0.721154	FALSE	0	PTDSS1	54	0.490196
170	2.57692	0	0.38806	0	1	4		FALSE		Unclustered	0	ENC1	11	1	0	0	0.605769	FALSE	0	ENC1	0	0
180	2.26923	0.0792344	0.440678	0	3	3		FALSE		Unclustered	0.5	LAPTM4B	5.66667	3	0	0	0.682692	FALSE	0	LAPTM4B	150	0.358974
186	3.23077	0	0.309524	0	1	4		FALSE		Unclustered	0	NIPSNAP1	3	1	0	0	0.442308	FALSE	0	NIPSNAP1	0	0

## Sheet: edge
SUID	combined_score	EdgeBetweenness	interaction	name	selected	shared interaction	shared name
74	0.231	17.5	interacts with	AATF (interacts with) RFC4	FALSE	interacts with	AATF (interacts with) RFC4
76	0.302	8.625	interacts with	AATF (interacts with) PRC1	FALSE	interacts with	AATF (interacts with) PRC1
78	0.159	25.875	interacts with	AATF (interacts with) SNRPB	FALSE	interacts with	AATF (interacts with) SNRPB
81	0.539	5.97344	interacts with	ACLY (interacts with) ATIC	FALSE	interacts with	ACLY (interacts with) ATIC
83	0.189	7.58626	interacts with	ACLY (interacts with) CCT7	FALSE	interacts with	ACLY (interacts with) CCT7
85	0.199	8.62582	interacts with	ACLY (interacts with) CCT5	FALSE	interacts with	ACLY (interacts with) CCT5
87	0.201	4.2051	interacts with	ACLY (interacts with) SMS	FALSE	interacts with	ACLY (interacts with) SMS
89	0.249	12.297	interacts with	ACLY (interacts with) HSP90AB1	FALSE	interacts with	ACLY (interacts with) HSP90AB1
91	0.251	9.04737	interacts with	ACLY (interacts with) PSMA1	FALSE	interacts with	ACLY (interacts with) PSMA1
93	0.28	13.8787	interacts with	ACLY (interacts with) RRM2	FALSE	interacts with	ACLY (interacts with) RRM2
95	0.416	14.786	interacts with	ACLY (interacts with) MCM7	FALSE	interacts with	ACLY (interacts with) MCM7
97	0.811	24.0659	interacts with	ACLY (interacts with) NIT2	FALSE	interacts with	ACLY (interacts with) NIT2
99	0.198	6.53819	interacts with	ATIC (interacts with) WDR77	FALSE	interacts with	ATIC (interacts with) WDR77
100	0.173	6.94444	interacts with	ATIC (interacts with) PSMA1	FALSE	interacts with	ATIC (interacts with) PSMA1
101	0.177	5.48263	interacts with	ATIC (interacts with) MCM7	FALSE	interacts with	ATIC (interacts with) MCM7
102	0.183	5.46041	interacts with	ATIC (interacts with) RRM2	FALSE	interacts with	ATIC (interacts with) RRM2
103	0.197	6.0725	interacts with	ATIC (interacts with) SNRPB	FALSE	interacts with	ATIC (interacts with) SNRPB
104	0.226	6.72341	interacts with	ATIC (interacts with) RFC4	FALSE	interacts with	ATIC (interacts with) RFC4
105	0.256	9.57951	interacts with	ATIC (interacts with) HSP90AB1	FALSE	interacts with	ATIC (interacts with) HSP90AB1
106	0.276	5.7059	interacts with	ATIC (interacts with) SMS	FALSE	interacts with	ATIC (interacts with) SMS
108	0.309	4.77628	interacts with	ATIC (interacts with) CDK4	FALSE	interacts with	ATIC (interacts with) CDK4
110	0.371	7.70861	interacts with	ATIC (interacts with) DARS2	FALSE	interacts with	ATIC (interacts with) DARS2
111	0.416	3.1746	interacts with	ATIC (interacts with) CCT5	FALSE	interacts with	ATIC (interacts with) CCT5
112	0.534	3.45556	interacts with	ATIC (interacts with) CCT7	FALSE	interacts with	ATIC (interacts with) CCT7
114	0.154	7.79524	interacts with	CCT5 (interacts with) NUP155	FALSE	interacts with	CCT5 (interacts with) NUP155
115	0.633	8.33581	interacts with	CCT5 (interacts with) WDR77	FALSE	interacts with	CCT5 (interacts with) WDR77
116	0.255	4.18501	interacts with	CCT5 (interacts with) CDK4	FALSE	interacts with	CCT5 (interacts with) CDK4
117	0.999	3.18571	interacts with	CCT5 (interacts with) CCT7	FALSE	interacts with	CCT5 (interacts with) CCT7
119	0.267	4.93175	interacts with	CCT5 (interacts with) NONO	FALSE	interacts with	CCT5 (interacts with) NONO
120	0.153	9.569	interacts with	CCT5 (interacts with) DARS2	FALSE	interacts with	CCT5 (interacts with) DARS2
122	0.193	8.19048	interacts with	CCT5 (interacts with) HMGB3	FALSE	interacts with	CCT5 (interacts with) HMGB3
123	0.243	4.25009	interacts with	CCT5 (interacts with) RRM2	FALSE	interacts with	CCT5 (interacts with) RRM2
124	0.263	6.32376	interacts with	CCT5 (interacts with) SNRPB	FALSE	interacts with	CCT5 (interacts with) SNRPB
125	0.264	4.05803	interacts with	CCT5 (interacts with) MCM7	FALSE	interacts with	CCT5 (interacts with) MCM7
126	0.333	8.13606	interacts with	CCT5 (interacts with) SMS	FALSE	interacts with	CCT5 (interacts with) SMS
128	0.408	7.3184	interacts with	CCT5 (interacts with) PDIA6	FALSE	interacts with	CCT5 (interacts with) PDIA6
129	0.681	6.09047	interacts with	CCT5 (interacts with) RFC4	FALSE	interacts with	CCT5 (interacts with) RFC4
130	0.79	8.98254	interacts with	CCT5 (interacts with) PSMA1	FALSE	interacts with	CCT5 (interacts with) PSMA1
131	0.825	9.66205	interacts with	CCT5 (interacts with) HSP90AB1	FALSE	interacts with	CCT5 (interacts with) HSP90AB1
133	0.177	10.0048	interacts with	CCT7 (interacts with) SUPT16H	FALSE	interacts with	CCT7 (interacts with) SUPT16H
134	0.682	7.43819	interacts with	CCT7 (interacts with) WDR77	FALSE	interacts with	CCT7 (interacts with) WDR77
135	0.403	4.63739	interacts with	CCT7 (interacts with) CDK4	FALSE	interacts with	CCT7 (interacts with) CDK4
136	0.173	5.43581	interacts with	CCT7 (interacts with) RRM2	FALSE	interacts with	CCT7 (interacts with) RRM2
137	0.262	4.11032	interacts with	CCT7 (interacts with) NONO	FALSE	interacts with	CCT7 (interacts with) NONO
138	0.329	7.65034	interacts with	CCT7 (interacts with) SMS	FALSE	interacts with	CCT7 (interacts with) SMS
139	0.374	3.9747	interacts with	CCT7 (interacts with) MCM7	FALSE	interacts with	CCT7 (interacts with) MCM7
140	0.428	6.65709	interacts with	CCT7 (interacts with) SNRPB	FALSE	interacts with	CCT7 (interacts with) SNRPB
141	0.534	6.74047	interacts with	CCT7 (interacts with) RFC4	FALSE	interacts with	CCT7 (interacts with) RFC4
142	0.534	6.88658	interacts with	CCT7 (interacts with) PDIA6	FALSE	interacts with	CCT7 (interacts with) PDIA6
143	0.741	9.34062	interacts with	CCT7 (interacts with) HSP90AB1	FALSE	interacts with	CCT7 (interacts with) HSP90AB1
144	0.774	7.51587	interacts with	CCT7 (interacts with) PSMA1	FALSE	interacts with	CCT7 (interacts with) PSMA1
146	0.215	4.21307	interacts with	CDC25B (interacts with) WDR77	FALSE	interacts with	CDC25B (interacts with) WDR77
147	0.177	10.1229	interacts with	CDC25B (interacts with) RFC4	FALSE	interacts with	CDC25B (interacts with) RFC4
148	0.209	5.62876	interacts with	CDC25B (interacts with) PRC1	FALSE	interacts with	CDC25B (interacts with) PRC1
149	0.361	9.67843	interacts with	CDC25B (interacts with) RRM2	FALSE	interacts with	CDC25B (interacts with) RRM2
150	0.435	12.234	interacts with	CDC25B (interacts with) MCM7	FALSE	interacts with	CDC25B (interacts with) MCM7
151	0.732	10.5673	interacts with	CDC25B (interacts with) CDK4	FALSE	interacts with	CDC25B (interacts with) CDK4
152	0.186	6.52857	interacts with	CDK4 (interacts with) NUP155	FALSE	interacts with	CDK4 (interacts with) NUP155
153	0.978	4.96032	interacts with	CDK4 (interacts with) WDR77	FALSE	interacts with	CDK4 (interacts with) WDR77
154	0.163	4.98343	interacts with	CDK4 (interacts with) NONO	FALSE	interacts with	CDK4 (interacts with) NONO
155	0.164	12.5176	interacts with	CDK4 (interacts with) PSMA1	FALSE	interacts with	CDK4 (interacts with) PSMA1
156	0.187	5.98333	interacts with	CDK4 (interacts with) HMGB3	FALSE	interacts with	CDK4 (interacts with) HMGB3
157	0.275	6.37628	interacts with	CDK4 (interacts with) SNRPB	FALSE	interacts with	CDK4 (interacts with) SNRPB
158	0.446	4.30317	interacts with	CDK4 (interacts with) RRM2	FALSE	interacts with	CDK4 (interacts with) RRM2
159	0.451	7.60476	interacts with	CDK4 (interacts with) PRC1	FALSE	interacts with	CDK4 (interacts with) PRC1
160	0.507	3.83586	interacts with	CDK4 (interacts with) RFC4	FALSE	interacts with	CDK4 (interacts with) RFC4
161	0.693	3.40873	interacts with	CDK4 (interacts with) MCM7	FALSE	interacts with	CDK4 (interacts with) MCM7
162	0.952	14.6637	interacts with	CDK4 (interacts with) HSP90AB1	FALSE	interacts with	CDK4 (interacts with) HSP90AB1
163	0.154	7.28896	interacts with	DARS2 (interacts with) NUP155	FALSE	interacts with	DARS2 (interacts with) NUP155
164	0.176	8.71909	interacts with	DARS2 (interacts with) RRM2	FALSE	interacts with	DARS2 (interacts with) RRM2
165	0.151	9.86676	interacts with	DARS2 (interacts with) PRC1	FALSE	interacts with	DARS2 (interacts with) PRC1
167	0.191	18.6459	interacts with	DARS2 (interacts with) PTDSS1	FALSE	interacts with	DARS2 (interacts with) PTDSS1
168	0.339	10.5676	interacts with	DARS2 (interacts with) RFC4	FALSE	interacts with	DARS2 (interacts with) RFC4
169	0.359	12.8723	interacts with	DARS2 (interacts with) SMS	FALSE	interacts with	DARS2 (interacts with) SMS
171	0.201	52	interacts with	ENC1 (interacts with) PSMA1	FALSE	interacts with	ENC1 (interacts with) PSMA1
172	0.95	5.25238	interacts with	HMGB3 (interacts with) SUPT16H	FALSE	interacts with	HMGB3 (interacts with) SUPT16H
173	0.507	3.61905	interacts with	HMGB3 (interacts with) NONO	FALSE	interacts with	HMGB3 (interacts with) NONO
174	0.285	6.01905	interacts with	HMGB3 (interacts with) MCM7	FALSE	interacts with	HMGB3 (interacts with) MCM7
175	0.403	7.13571	interacts with	HMGB3 (interacts with) RRM2	FALSE	interacts with	HMGB3 (interacts with) RRM2
176	0.158	12.5906	interacts with	HMGB3 (interacts with) HSP90AB1	FALSE	interacts with	HMGB3 (interacts with) HSP90AB1
177	0.405	9.15253	interacts with	HMGB3 (interacts with) RFC4	FALSE	interacts with	HMGB3 (interacts with) RFC4
178	0.44	9.71284	interacts with	HSP90AB1 (interacts with) NONO	FALSE	interacts with	HSP90AB1 (interacts with) NONO
179	0.387	15.3177	interacts with	HSP90AB1 (interacts with) MCM7	FALSE	interacts with	HSP90AB1 (interacts with) MCM7
181	0.157	84.1274	interacts with	HSP90AB1 (interacts with) LAPTM4B	FALSE	interacts with	HSP90AB1 (interacts with) LAPTM4B
182	0.163	16.0668	interacts with	HSP90AB1 (interacts with) SNRPB	FALSE	interacts with	HSP90AB1 (interacts with) SNRPB
183	0.241	12.151	interacts with	HSP90AB1 (interacts with) SMS	FALSE	interacts with	HSP90AB1 (interacts with) SMS
184	0.417	14.6017	interacts with	HSP90AB1 (interacts with) PSMA1	FALSE	interacts with	HSP90AB1 (interacts with) PSMA1
185	0.515	11.0315	interacts with	HSP90AB1 (interacts with) PDIA6	FALSE	interacts with	HSP90AB1 (interacts with) PDIA6
187	0.224	52	interacts with	LAPTM4B (interacts with) NIPSNAP1	FALSE	interacts with	LAPTM4B (interacts with) NIPSNAP1
188	0.67	18.8772	interacts with	LAPTM4B (interacts with) PTDSS1	FALSE	interacts with	LAPTM4B (interacts with) PTDSS1
189	0.634	7.48571	interacts with	MCM7 (interacts with) SUPT16H	FALSE	interacts with	MCM7 (interacts with) SUPT16H
190	0.518	6.19286	interacts with	MCM7 (interacts with) NUP155	FALSE	interacts with	MCM7 (interacts with) NUP155
191	0.26	6.11032	interacts with	MCM7 (interacts with) WDR77	FALSE	interacts with	MCM7 (interacts with) WDR77
192	0.308	4.75247	interacts with	MCM7 (interacts with) NONO	FALSE	interacts with	MCM7 (interacts with) NONO
193	0.194	8.67269	interacts with	MCM7 (interacts with) PDIA6	FALSE	interacts with	MCM7 (interacts with) PDIA6
194	0.366	7.54925	interacts with	MCM7 (interacts with) SNRPB	FALSE	interacts with	MCM7 (interacts with) SNRPB
195	0.907	8.4381	interacts with	MCM7 (interacts with) PRC1	FALSE	interacts with	MCM7 (interacts with) PRC1
196	0.939	3.33889	interacts with	MCM7 (interacts with) RRM2	FALSE	interacts with	MCM7 (interacts with) RRM2
197	0.998	5.10082	interacts with	MCM7 (interacts with) RFC4	FALSE	interacts with	MCM7 (interacts with) RFC4
198	0.216	27.9341	interacts with	NIT2 (interacts with) SMS	FALSE	interacts with	NIT2 (interacts with) SMS
199	0.38	5.5381	interacts with	NONO (interacts with) SUPT16H	FALSE	interacts with	NONO (interacts with) SUPT16H
200	0.171	6.83027	interacts with	NONO (interacts with) RFC4	FALSE	interacts with	NONO (interacts with) RFC4
201	0.213	9.32089	interacts with	NONO (interacts with) SMS	FALSE	interacts with	NONO (interacts with) SMS
202	0.259	7.1627	interacts with	NONO (interacts with) SNRPB	FALSE	interacts with	NONO (interacts with) SNRPB
203	0.56	5.70247	interacts with	NONO (interacts with) RRM2	FALSE	interacts with	NONO (interacts with) RRM2
204	0.182	4.9881	interacts with	NUP155 (interacts with) SUPT16H	FALSE	interacts with	NUP155 (interacts with) SUPT16H
205	0.187	7.66483	interacts with	NUP155 (interacts with) PDIA6	FALSE	interacts with	NUP155 (interacts with) PDIA6
206	0.243	4.80476	interacts with	NUP155 (interacts with) RRM2	FALSE	interacts with	NUP155 (interacts with) RRM2
207	0.249	4.44167	interacts with	NUP155 (interacts with) PRC1	FALSE	interacts with	NUP155 (interacts with) PRC1
208	0.595	5.8131	interacts with	NUP155 (interacts with) RFC4	FALSE	interacts with	NUP155 (interacts with) RFC4
209	0.909	9.00682	interacts with	NUP155 (interacts with) SNRPB	FALSE	interacts with	NUP155 (interacts with) SNRPB
210	0.69	8.77673	interacts with	PDIA6 (interacts with) RRM2	FALSE	interacts with	PDIA6 (interacts with) RRM2
211	0.216	8.64769	interacts with	PDIA6 (interacts with) PSMA1	FALSE	interacts with	PDIA6 (interacts with) PSMA1
212	0.152	5.91905	interacts with	PRC1 (interacts with) SUPT16H	FALSE	interacts with	PRC1 (interacts with) SUPT16H
213	0.15	4.94365	interacts with	PRC1 (interacts with) WDR77	FALSE	interacts with	PRC1 (interacts with) WDR77
214	0.863	7.11032	interacts with	PRC1 (interacts with) RRM2	FALSE	interacts with	PRC1 (interacts with) RRM2
215	0.775	4.8881	interacts with	PRC1 (interacts with) RFC4	FALSE	interacts with	PRC1 (interacts with) RFC4
216	0.218	10.1191	interacts with	PRC1 (interacts with) SNRPB	FALSE	interacts with	PRC1 (interacts with) SNRPB
217	0.436	17.804	interacts with	PSMA1 (interacts with) RFC4	FALSE	interacts with	PSMA1 (interacts with) RFC4
218	0.195	9.25721	interacts with	PSMA1 (interacts with) SMS	FALSE	interacts with	PSMA1 (interacts with) SMS
219	0.244	16.7706	interacts with	PSMA1 (interacts with) SNRPB	FALSE	interacts with	PSMA1 (interacts with) SNRPB
220	0.313	41.7267	interacts with	PTDSS1 (interacts with) SNRPB	FALSE	interacts with	PTDSS1 (interacts with) SNRPB
221	0.308	7.01905	interacts with	RFC4 (interacts with) SUPT16H	FALSE	interacts with	RFC4 (interacts with) SUPT16H
222	0.158	5.62222	interacts with	RFC4 (interacts with) WDR77	FALSE	interacts with	RFC4 (interacts with) WDR77
223	0.931	4.7094	interacts with	RFC4 (interacts with) RRM2	FALSE	interacts with	RFC4 (interacts with) RRM2
224	0.285	5.6701	interacts with	RFC4 (interacts with) SNRPB	FALSE	interacts with	RFC4 (interacts with) SNRPB
225	0.231	8.19369	interacts with	RRM2 (interacts with) SNRPB	FALSE	interacts with	RRM2 (interacts with) SNRPB
226	0.152	16.888	interacts with	SMS (interacts with) SNRPB	FALSE	interacts with	SMS (interacts with) SNRPB
227	0.219	10.9024	interacts with	SNRPB (interacts with) SUPT16H	FALSE	interacts with	SNRPB (interacts with) SUPT16H
228	0.966	9.46279	interacts with	SNRPB (interacts with) WDR77	FALSE	interacts with	SNRPB (interacts with) WDR77
