# Supplementary material for: Identification of macrophage related gene in colorectal cancer patients and their functional roles
Source: BMC Med Genomics. 2021 Jun 13;14:159. doi: 10.1186/s12920-021-01010-0 (PMC8201885; doi:10.1186/s12920-021-01010-0)
Supplement: Supplementary file 8 — Additional file 8: Table S3. The detailed information of the LASSO analysis for identification of key DE-MaRGs [file 12920_2021_1010_MOESM8_ESM.xlsx]

## Sheet: DE-MaRGs
Gene Symbol
ATIC
HSP90AB1
MCM7
CDK4
CCT5
ENC1
RRM2
CCT7
SNRPB
NONO
SLC5A6
AATF
NUP155
PSMA1
PDIA6
DARS2
RFC4
SMS
SUPT16H
ACLY
PRC1
NIT2
HMGB3
PTDSS1
CDC25B
NIPSNAP1
LAPTM4B
WDR77
GGT6

## Sheet: geneSymbol_TCGA_datasets
Gene Symbol
TSPAN6
TNMD
SCYL3
FGR
ENPP4
SEMA3F
CFTR
CYP51A1
KRIT1
RAD52
LAP3
HS3ST1
AOC1
HECW1
MAD1L1
SNX11
TMEM176A
KLHL13
CYP26B1
ICA1
DBNDD1
ALS2
CASP10
RBM5
POLDIP2
PLXND1
CD38
RBM6
CAMKK1
RECQL
ARHGAP33
PDK4
SLC22A16
ZMYND10
ABCB5
CDC27
CALCR
DVL2
PRSS22
UPF1
SKAP2
DHX33
THSD7A
RPAP3
ACSM3
CIAPIN1
SPPL2B
FAM214B
COPZ2
PRKAR2B
MSL3
PON1
WDR54
CROT
IBTK
ZNF195
MYCBP2
FBXL3
ITGA3
ZFX
ITGA2B
CRLF1
OSBPL7
YBX2
MAP3K14
CACNG3
TAC1
SPATA20
CACNA1G
DLX6
MAP3K9
ETV1
AGK
TTC22
CCL26
USH1C
GGCT
DBF4
GTF2IRD1
PAF1
ARHGAP44
ARSD
MYH13
PRSS21
MARK4
PROM1
CCDC124
DNAH9
SLC13A2
GAS7
TRAPPC6A
MATK
CEACAM7
SCN4A
ST7L
TKTL1
PAX6
RPUSD1
LUC7L
CACNA2D2
BAIAP3
PIGQ
TEAD3
SELE
FMO3
MYLIP
NOX1
SYN1
CDKL5
CAMK1G
TFAP2D
CYTH3
ADAM22
CYB561
CELSR3
PLEKHG6
SS18L2
MPND
PGLYRP1
NFIX
ST3GAL1
MMP25
MAPK8IP2
MED24
HEATR5B
UBE3C
REV3L
TENM1
MASP2
TRAF3IP3
VTA1
MLXIPL
BAZ1B
DYRK4
STARD3NL
HHATL
IFFO1
GIPR
SEMA3G
FUZ
SLC6A13
ZNF200
CD4
BTK
FMO1
SLC6A7
TSPAN9
BTBD7
APBA3
ABHD5
UTP18
TTC19
DPF1
PLAUR
GPR21
QPCTL
MAP4K3
ZBTB32
TYROBP
GABRA3
BRCA1
CD22
SEMA3B
MBTPS2
LTF
ALOX5
CALCOCO1
UBR7
MAP4K5
PSMC4
CLDN11
SLC25A39
NUB1
PGM3
DDX11
MAMLD1
CD6
TACC3
POLA2
CAPN1
ACPP
MTMR11
COX15
CCDC88C
YAF2
WAS
DPEP1
BID
NPC1L1
STMN4
ISL1
CLCA4
GLT8D1
SLC38A5
CNTN1
AGPS
CXorf56
ATP1A2
VSIG2
MARCO
CYP24A1
SYT13
ZRANB1
MNAT1
SAMD4A
RUNX3
PLEKHB1
CYP3A43
SLC7A9
NRXN3
OSBPL5
CPS1
C8B
GABRA1
SLC45A4
ZDHHC6
GRAMD1B
NDUFS1
ALAS1
BIRC3
AKAP11
GLRX2
SNAPC1
DERA
STRAP
ABCC2
PLEKHO1
EHD2
DEPDC1
HSF2
HSD17B6
NR1H3
TYMP
NCAPH2
FAS
AGPAT4
SLAMF7
BTN3A1
MIPEP
B4GALT7
SH2D2A
VRK2
VEZT
BRD9
ANK1
IBSP
TFB1M
IKZF2
FAM13B
ARID4A
IFT88
ALG1
ZCCHC8
ABCF2
FUT8
ATP6V0A1
PIAS1
APBA2
RNF19A
GABARAPL2
DAPK2
TIMP2
RFC1
TBC1D23
MYOM2
OTC
CYP46A1
ZZZ3
SLC18A1
USP2
CASR
MFAP3
MRI1
AGA
MAT2B
TLL1
TRIO
VCAN
MSR1
DNAH5
PNKP
BEST2
PHLPP2
CTNS
RTN4R
CDH10
INPP4A
RAB27B
PSMA4
TNC
TDP1
AIFM2
SPATA7
ZPBP
ADAM28
ZIC2
LCP2
GUCA2B
CUL7
CNTLN
EPHA3
GEMIN8
OFD1
GPM6B
MAGEC2
ATP6V1H
TPR
KIAA0556
DTNBP1
XK
SCML1
WWC3
ARHGAP6
MAP4
GOPC
ROS1
USP28
TSPAN17
RRM2B
TNFRSF17
SNX29
MRPS10
VPS13D
COL9A2
KITLG
H6PD
UTS2
TNFRSF9
EPN3
RFC2
CLPTM1L
NEDD4L
ARHGEF5
NFE2L3
LIMA1
LETMD1
LAMC3
PTGER3
TNIP3
COL23A1
FAM160A2
HOMER3
RAD51
HEBP2
SIKE1
ALX4
FOXN3
MRTO4
NNAT
USE1
NRIP2
AP5M1
ANAPC4
KCNQ1
TRAPPC3
THRAP3
ENTPD2
LY75
OPN3
PTPRN
HHAT
KIF1B
TBC1D22A
PLEKHH1
ATP9A
SPO11
CBLN4
CHRDL2
FAM168A
RELT
GALC
KCNH2
CUL1
EIF2AK2
KMT2C
CCDC85A
MRPL43
ITIH4
ITIH1
ZNF280C
NPFFR2
TRAF1
RC3H2
GYG2
F7
PRDM1
TMCC3
PITHD1
CDK14
CAMK2B
POLR3E
ATP2B4
RIOK2
DGKG
FLYWCH1
UNKL
TBXAS1
ALDH18A1
CDK17
DNAJC25
PSD
CTDP1
STYK1
CCAR1
GNA15
CREB3L3
COL11A1
QSER1
BCAT1
HDAC7
PRDM6
WNT8A
SPAG4
NCKAP1
MRPS35
MON2
CDH3
ARSF
GPBP1
DGAT2
LTK
MRPS24
APPBP2
SLC6A16
CA11
EPN1
MED29
GSC2
ZNF275
ADCK1
HAGH
RNF4
TM7SF3
SPA17
TSPAN32
ATP2C2
NGFR
CDON
TAF2
TNPO3
TMEM161A
LPAR2
SLC12A2
ABCA7
SNCAIP
DDX20
BTBD1
BCAS1
POU1F1
SBNO2
HMG20B
CALCRL
ANKS1A
AP3D1
ZNF76
SLC9A3R2
WDR3
PKN2
NTN1
ROPN1
ANKRD44
NDUFB4
SPEN
ZC3H15
SNAP91
COL17A1
GSTO2
SEC61A2
TLE2
ME1
TBC1D1
YBX1
PDE4A
CTNNA2
ELAVL1
SMARCD1
KDM4A
NFYC
ZMYND12
SLC9A3
ASPM
CD84
ELOVL1
SPI1
ZNRD1
MPPED2
ZBTB11
ATXN3
LRRC40
ISOC1
EML1
THUMPD1
MSANTD3
KIF26A
ATG2B
ZFAT
MTFR1
STAG3
DDX3Y
IDI1
NEO1
PHKA1
CACNB1
METTL22
TP53BP1
TRO
RRP15
RHOA
IARS2
NAV3
IDH3G
PDZD4
ATP2B3
HYAL2
RASSF1
FGFR3
HEATR6
PLEKHH3
MEF2A
OTUD5
TFE3
TBC1D25
INPP5A
FTSJ1
REEP1
ATP11A
POLR1A
TTC7A
IP6K2
RASGRP2
ERLEC1
PPP2R5B
PYGM
PAGE1
NUCKS1
DNAJA2
BCL3
ABCC9
GAL
CLEC2D
FUNDC1
TGFBR3
PIGB
MAPK6
LRP6
NUCB2
PFN2
SPTB
DAPP1
SMG6
EXOC5
CLTCL1
FGF22
RNF126
MNT
ZXDC
WIPI1
FRMPD1
GBA2
NDST1
ASNS
AP3M2
CNGB1
ST6GALNAC2
CHAT
TESK2
CSNK2A2
PTPN21
EIF2B3
CDC42
RAD18
ATP2B1
TRPM5
WDR1
MS4A12
ARHGAP10
ING3
LMCD1
TRIP13
ATP6AP1
TCF3
DAZAP1
MBD3
HLTF
FAM50A
CYBRD1
CDH19
PDCD2
SLC6A15
RDH11
PRKACA
SPP2
ACTN1
RPS6KA6
PTPN18
LNX1
TFRC
AFF4
MPP5
HSD17B10
HMMR
TRHDE
NFATC3
ACAP1
SIDT1
MRVI1
AP1M1
SCARB1
CYP2W1
MOV10L1
PANX2
ALPK1
CLCN4
NLE1
FNDC8
ADAM11
PPP2R3A
FERMT2
ABCB11
DHRS9
CD5L
IGF2BP2
MAP3K13
GLI2
CLASP1
MRPS34
PPP2R2C
TEAD2
CDHR2
ATP2A3
CA12
MGLL
NTN4
BCS1L
NUAK1
SLC24A1
ZNF532
SCARF1
ZZEF1
NOX3
SLC12A1
TXK
KCNQ2
TACR2
ACTR6
TIPIN
SRI
SEMA3A
GTSE1
CELSR1
WNT8B
SLC25A40
ADD2
MARK3
FOSL2
CACNG4
TMEM131
MOCOS
PLD1
ATP12A
BCAP29
PAX2
EXOSC7
REXO2
RBM7
RBMS2
FMO4
KLHL20
RGS11
SLC46A1
PLXNA2
ANKRD13A
TPD52
TRAF4
PAG1
ICAM3
GPC4
MBNL3
CAMSAP3
XAB2
ARHGEF1
STXBP2
MAP2K7
DGKD
ACTL6B
RARB
TM9SF3
NFKB2
DNAJC10
DCX
SPAG6
EXOSC5
DYNC1I2
LRCH4
SIRT6
GPR137B
NAALAD2
SLC25A43
FGFR1
FKBP6
ITGA8
MAP2
AMPH
LAMP3
ACER3
N4BP2
TULP3
SYNJ2
PPP2R5C
MLLT10
ZCWPW1
ADCYAP1R1
FGF20
VDAC3
TNRC6C
ITCH
PKD2L2
TP53INP2
SDF4
BPIFB2
TOLLIP
CLUL1
CDH17
FKBP7
OSBPL6
REXO1
CDC14A
CEACAM1
DUSP13
FDFT1
PAFAH1B3
OPHN1
SCGN
DNM2
STX7
DDX43
DCT
SLC35C2
SCTR
RFX3
SMARCA2
RDH8
PIH1D3
CPB2
KCNN2
CPOX
HSP90AA1
DLGAP4
IGSF9B
CFHR2
AP4E1
MAGI3
CXCL2
AFP
COL4A4
TCF7
OSTM1
EXD2
CACNA1S
PKP1
STK17B
ZNF510
LRP2
ZNF506
AACS
CADPS2
PCDHB4
IL12RB2
WDR70
PGR
C5orf22
CCNT2
FAM135A
EPB41L3
KCNK2
SERTAD4
GEMIN5
OPRK1
SEMA5B
XPO1
PALB2
BCKDHB
ITGAE
DIS3
NUFIP1
PDS5B
RRAGB
EPYC
ZNF324
ZNF671
ZNF416
SMAP2
HAL
APLP2
SLCO1A2
WBP11
NKAIN1
COL16A1
APOB
NCOA1
AGBL5
KIF3C
GCKR
CAD
BCORL1
ATRX
FCN1
HACE1
WDFY1
OVGP1
PILRA
ABCB1
ZNF213
RRN3
WNT11
DDHD2
EPS15
MGST2
CHERP
USP40
POMGNT1
RAD54L
CHMP5
AQP6
FOLH1
EIF2AK1
EPDR1
SNX10
SEPHS1
MRPL28
ITPKC
FAT2
RBM22
ZFAND6
HSD17B2
PPEF1
ZW10
MYBPC2
NOX4
ACOX3
ACHE
ADAMTS2
TMPRSS11E
ATXN7L3
PGS1
CETP
MMP2
MT3
GNAO1
OGFOD1
SH3BP2
ADD1
L2HGDH
TXNDC16
NID2
GMCL1
KLHL42
GNAS
PHACTR3
ERGIC2
TFAP2C
CASS4
PIR
RFX2
SULT2B1
ALG6
GP6
PTPN4
DDX18
KHSRP
GNA11
ASAP3
EDEM2
DNMT3B
REM1
FER1L4
PDRG1
SLC15A1
ANKRD10
TGDS
TMEM40
KIF9
ARHGAP28
CRLS1
ATRN
SMOX
SIGLEC1
NSFL1C
SLC4A11
C20orf194
ZNF343
CPXM1
XRN2
TESC
SNX5
ESF1
RBBP9
SLC8B1
DZANK1
TASP1
PXN
SIRT4
RPH3A
KIF16B
CHGB
PEBP1
TBX5
BRAP
FXYD5
ZNF302
GRAMD1A
GANAB
RBM41
LAG3
ARHGAP4
ANKRD24
DHX32
LTBP4
PCBP4
NDUFB2
STRN4
SI
MUL1
TFAP4
PDCD7
DNAJB11
THPO
CHRD
FLT3LG
RAB11FIP3
GNPTG
GOLGA3
CD209
CERS4
MCOLN1
USP48
EFNB1
PDPR
GLG1
KIF4A
DLL3
EXOC1
RBM27
POU4F3
DTX2
PUS7
LAMB4
NRCAM
SLC26A4
SLC26A3
DLD
IL5RA
ABCC6
CMTM6
SMPX
MYO15A
APOH
NLRP1
ORC6
CPA1
ESR1
RGS17
ANGPT2
TMEM101
CD200
CCDC80
SLC22A17
RNF31
SCFD1
G2E3
HECTD1
RPGRIP1
SUPT16H
TGM1
TINF2
DAZL
SEMA6A
TRPM7
TYRO3
WDR76
COL9A3
RFFL
UNC13D
MFSD11
TGFB2
COMT
LRRFIP2
SEC22C
XYLB
HDAC6
GABRP
KRT31
CDC6
UPRT
CDC23
AAAS
FMO2
NXPE1
TMEM38B
PSMD5
PTGS1
NUP188
CRAT
NANS
CWF19L1
IKZF5
BLNK
CYP26A1
TDRD1
CRTAC1
IL11
MYO3A
NUBP2
TREM2
FKBP5
SRPK1
MRPS18A
EFHC1
NCR2
HSP90AB1
MLN
CDC5L
DSP
SIRT1
HNRNPH3
IFT74
IL12RB1
ACOT7
CDC7
SYDE2
PCSK5
ABLIM1
ERMP1
NRP1
HSD17B7P2
PRTFDC1
TSPAN15
MZF1
OCEL1
MYO9B
KCNK6
PSMD8
SETD1A
BCL7C
MAGEB2
AMELY
PRKY
TIMM13
MTAP
CEP170B
HCN2
CDHR5
RASSF7
GADD45B
MKNK2
ARVCF
TRMT2A
ZDHHC8
SERPIND1
SNAP29
CRKL
LZTR1
MMP11
CECR2
P2RX6
DERL3
SLC7A4
DDT
GSTT2
OSM
TBC1D10A
GGT5
RNF215
SEC14L2
SEC14L3
SPECC1L
PPIL2
UPB1
MAPK1
GGT1
CYTH4
CRYBB2P1
MFNG
LRP5L
SLC25A1
LGALS2
GGA1
HIRA
PATZ1
GCAT
GGTLC2
CRYBB1
EIF3L
SOX10
CCDC134
DEPDC5
PICK1
SLC5A1
SLC5A4
DDX17
HSCB
TOMM22
JOSD1
GTPBP1
POLDIP3
RAB36
CYB5R3
C22orf31
MIOX
RHBDD3
RASL10A
AP1B1
NEFH
CHKB
BIK
MCAT
THOC5
ARSA
RASD2
TTLL12
PDGFB
ACR
RBFOX2
SYNGR1
MTMR3
APOL4
PNPLA5
APOL1
CACNA1I
SAMM50
IFT27
PVALB
NCF4
CSF2RB
UPK3A
FAM118A
ST13
IL2RB
ZC3H7B
POLR3H
PMM1
BRD1
ZBED4
MLC1
HDAC10
KCNK10
ABHD4
FKBP3
CTSG
GZMB
RBM23
POLE2
CDKL1
NIN
PYGL
TRIM9
GNPNAT1
DDHD1
CGRRF1
ATP6V1D
PLEK2
TIMM9
KIAA0586
TMED8
SAMD15
ISM2
ALKBH1
CHGA
ASB2
CEP128
SLC10A1
SERPINA4
SLC8A3
DICER1
ZFYVE21
ZC3H14
BDKRB1
VRK1
PSMC1
PAPLN
RPS6KA5
PSMB5
YY1
ACIN1
CCNB1IP1
EFS
CINP
DHRS2
SRP54
CHD8
BRMS1L
TM9SF1
SEC23A
GMPR2
NFATC4
PLTP
PYGB
ABHD12
PROCR
GINS1
CD40
UQCC1
SGK2
HNF4A
NDRG3
NFATC2
PABPC1L
SALL4
PFDN4
DOK5
DNAJC5
CTSZ
PRPF6
TUBB1
HRH3
MTG2
SLCO4A1
NTSR1
TCFL5
DIDO1
SLC17A9
BIRC7
NKAIN4
ARFGAP1
AVP
CHRNA4
EEF1A2
C20orf27
RNF24
ARFRP1
CSNK2A1
ANGPT4
CDS2
PROKR2
HM13
SNPH
MYLK2
HAO1
PDYN
MYL9
HCK
TM9SF4
CRNKL1
POFUT1
SAMHD1
KIF3B
MANBAL
JAG1
CDK5RAP1
OXT
TTI1
E2F1
RPRD1B
PXMP4
CHMP4B
BPI
SLC32A1
CST3
ASIP
CST4
WFDC2
AHCY
PPP1R16B
FAM83D
DNTTIP1
MAP1LC3A
SYNDIG1
PIGU
TNNC2
ACOT8
CELF4
ZNF516
ADNP2
RBFA
METTL4
MYOM1
ST8SIA5
SMAD7
NOL4
MIB1
CSTF2
VSIG1
PSMD10
ATG4A
GPR143
POLA1
MID1
NKAP
RHOXF1
GUCY2F
ATP1B4
ALG13
PRPS2
MOSPD1
CHRDL1
PAGE4
SRPX
GLRA2
STAG2
ATP11C
ABCD1
CCDC22
CACNA1F
SYP
BMX
NAA10
RENBP
ELF4
SMARCA1
ASB9
SLC25A14
FMR1
PIM2
SCML2
SLC35A2
RS1
PGK1
CD99L2
EEA1
GPR50
CDK16
PCYT1B
VGLL1
CD40LG
GABRE
FGD1
PIN4
PORCN
RBM3
KLF8
SRPX2
CENPI
TAF7L
ARMCX3
BEX4
FGF14
HTR2A
NDFIP2
TNFSF13B
FNDC3A
CDADC1
CAB39L
ACP5
UGGT2
ARHGEF7
FGF9
SGCG
SLC25A15
FLT1
KATNAL1
DHRS12
MEDAG
CLN5
MSLN
MGRN1
ZNF629
HSF4
GDPD3
ELMO3
CENPT
NFAT5
N4BP1
CBLN1
PLLP
ZNF423
CCL22
CCL17
ACD
POLR2C
PARD6A
ZNF821
PRSS54
NME3
SETD6
VAC14
SMPD3
SLC7A6OS
PLA2G15
FA2H
WDR59
CMC2
HCFC1R1
NECAB2
HSDL1
NAGPA
WFDC1
COTL1
USP10
ZNF500
FOXF1
MTHFSD
HAGHL
SLC7A5
FBXO31
STUB1
ZP2
MEFV
CRYM
EEF2K
PIEZO1
ZNF174
CLUAP1
UBFD1
AQP8
CPPED1
USP31
HMOX2
BFAR
SALL1
RRN3P2
PYCARD
STX4
IL21R
SYT17
TMC5
SLC6A2
RNF40
AQP9
HERC1
ACSBG1
IGDCC4
CD276
RPAP1
HOMER2
ATP8B4
OCA2
GABPB1
BMF
DMXL2
SCG3
DNAJC17
SLC30A4
C8orf44
PDGFRL
CSPP1
TRIM35
ZFAND1
RP1
CA2
FZD3
TRPA1
CALB1
IMPAD1
NIPAL2
IKBKB
DKK4
STK3
RAB2A
ZC2HC1A
IL7
ARMC1
TRPS1
CHRAC1
SNX16
GML
GSDMD
ANXA13
ERI1
MTMR9
DCTN6
GSR
TNFRSF10A
UBXN8
NEFM
TUSC3
KLHDC4
FGL1
MAN2B1
KCNN4
TULP2
DHDH
NFKBIB
TUBB4A
SARS2
RELB
LIN7B
PIH1D1
CKM
PEX11G
DOT1L
SLC17A7
CD37
AMH
DKKL1
RETN
FCER2
CLEC4M
RSPH6A
CCDC130
NOVA2
SGTA
LILRB1
MED25
C19orf53
TIMM44
IL27RA
ASF1B
VRK3
C19orf44
MED26
OLFM2
ZNF419
SYDE1
SLC1A6
POP4
CCNE1
URI1
ANKRD27
LGALS13
DYRK1B
CLC
CNTD2
GPI
PRX
NUMBL
EBI3
ZFR2
SLC1A5
TJP3
CCDC9
HNRNPUL1
BBC3
CEACAM4
MRPL4
SIGLEC8
ICAM4
NKG7
ICAM5
ETFB
CD33
CRX
BABAM1
SULT2A1
CDC37
NAPA
PTPRS
CNFN
GRIN2D
SYNGR4
CLEC11A
CCDC114
SIGLEC6
ZNF175
PLA2G4C
SIGLEC5
HAS1
RAB3D
TMEM205
CAPS
FAM83E
RASIP1
THEG
FGF21
BCAT2
PLEKHA4
CACNG7
GCDH
LILRB5
DNASE2
JAK3
SLC5A5
KCNN1
ARRDC2
PIK3R2
RAB3A
ELL
CRTC1
COMP
ETV2
ATP4A
ARMC6
MAG
HAMP
LSR
FKBP8
HPN
ZNF14
SCN1B
ATP13A1
ZNF574
SIPA1L3
ZNF85
CADM4
SMG9
AVL9
RUNDC3B
CDK6
NAMPT
PON3
ITGB8
HBP1
DUS4L
WDR91
DNAH11
CBLL1
DLX5
MTPN
STEAP1B
ATP6V0A4
ZC3HAV1
NPVF
MET
WNT2
HOXA1
HOXA2
HOXA3
LFNG
IQCE
ANKRD7
VIPR2
SSBP1
EVX1
HIBADH
CPVL
CHN2
FKBP14
STX1A
NOD1
EPHB6
GHRHR
CASP2
CHCHD2
BUD31
CYP3A5
NUDT1
PTPRZ1
WASL
HYAL4
FSCN3
PPP1R17
USP42
IMPDH1
AGFG2
LSM5
AP1S1
C1GALT1
ZNHIT1
PHF14
NRF1
TMEM106B
CEP41
ACTR3C
POU6F2
TSPAN13
RARRES2
AGR2
CHCHD3
MRPL32
COA1
URGCP
STAG3L4
PRKAG2
AEBP1
YKT6
CLIP2
EIF4H
LIMK1
SPATA6L
SLC1A1
LHX2
FKTN
FSD1L
CNTNAP3
SPIN1
MEGF9
CORO2A
TGFBR1
SEC61B
C5
ASPN
TLE4
LHX6
SUSD1
AMBP
TNFSF8
DNM1
RLN2
DOCK8
KANK1
NCS1
KCNT1
CA9
TYRP1
CREB3
RGP1
MPDZ
PIP5K1B
GLIS3
RAPGEF1
NPDC1
APBA1
SETX
SH3GL2
PTGDS
SHB
EXOSC3
CCNJ
RAB11FIP2
CXCL12
PKD2L1
CUBN
TRDMT1
MAPK8
ATE1
NSMCE4A
PLEKHA1
CCSER2
BMPR1A
ACTA2
LIPA
TLX1
SFXN3
NPM3
TNKS2
ARHGAP21
CPEB3
CUEDC2
SUFU
ANKRD26
LHPP
LARP4B
BCCIP
SH3PXD2A
PITRM1
MAP3K8
DKK1
GLRX3
SORCS1
XPNPEP1
CCDC6
CCNY
TSPAN14
LGI1
TBC1D12
CYP2C18
CRYBA1
GIT1
RUNDC3A
UBTF
CSF3
RGS9
RNF43
ASPA
RAD51C
DHX40
KRT37
KPNB1
GOSR2
PNPO
RPS6KB1
CDK5RAP3
CBX1
RECQL5
PIGL
GALK1
INTS2
HOXB6
ENO3
RNF167
SLC25A11
RASD1
CHRNE
C1QBP
GOSR1
CCDC47
MED31
AKAP10
ALDH3A1
ICAM2
B9D1
UTP6
C17orf75
CCL7
CCL2
CCL8
CCL1
PEX12
KRT32
NAGLU
HSD17B1
MLX
CNTNAP1
ABI3
EZH1
DLX4
PPP1R9B
SGCA
MRPL27
VAT1
ALOX12
ABCC3
PPY
SMURF2
CACNG1
EFTUD2
HLF
SLC16A6
EFNB3
FAM20A
MAP2K6
DHRS7B
RCVRN
MYH1
MYH3
NAT9
TMEM104
TMEM97
FOXN1
PHF12
PHOX2B
SLAIN2
OCIAD1
ODAM
SMR3A
CHIC2
NMU
LAMTOR3
AREG
UBE2D3
MAPK10
UCP1
INPP4B
KLHL2
IL2
ANXA10
AADAT
GALNT7
SOD3
SLC2A9
NEIL3
TBC1D19
SH3D19
STIM2
NKX3-2
MFSD10
GLRB
BST1
RAPGEF2
SNX25
LRP2BP
UFSP2
KLF3
NCAPG
PPARGC1A
DDX25
HTATIP2
ZBTB16
MTCH2
TECTA
CRTAM
B3GAT1
HSPA8
P2RX3
VWA5A
DNAJC4
SIAE
SNX15
OSBP
UNC93B1
MS4A6A
ST3GAL4
CPT1A
CCND1
CCKBR
TRIM3
CHORDC1
FOLR1
FOLR3
PANX1
ARHGEF17
APOA5
APOC3
RNF141
IL10RA
GALNT18
DDX6
CBL
HIPK3
SLC1A2
COMMD9
SLC15A3
CD5
SCGB2A2
MDK
AMBRA1
MADD
PTPMT1
NAA40
SLC22A18
ELMOD1
SOX6
C11orf58
NUP98
CHKA
EXPH5
HPS5
PRPF40B
CLEC2B
DAO
CAPRIN2
TSPAN11
CAMKK2
CYP27B1
MYF6
MYF5
LIN7A
GLI1
PPM1H
ELK3
SLC6A12
WNT5B
TRPV4
PRH1
GPN3
VPS29
FGF6
RAD51AP1
CUX2
AKAP3
MANSC1
DUSP16
ACAD10
NAA25
SCNN1A
OAS2
ART4
MGP
RASAL1
ARHGDIB
GTF2H3
RERGL
ENDOU
C12orf49
VDR
FZD10
RFC5
STX2
CAND1
NUP107
CNOT2
CPSF6
KRR1
MRPL51
NOP2
ACRBP
COPS7A
ING4
GNB3
USP5
GNPTAB
SPSB2
ATN1
C12orf57
PTPN6
NT5DC3
SLCO1B3
APOBEC1
NANOG
SUDS3
GOLT1B
HCFC2
CLEC4A
AICDA
RAB35
PHC1
RFX4
RIC8B
COL12A1
BTN3A3
FRK
DSE
RWDD1
GCNT2
CEP85L
ASF1A
FAM184A
RNGTT
MAN1A1
SERINC1
HINT3
UST
PPARD
FANCE
TULP1
SLC26A8
RHAG
KCTD20
STK38
SRSF3
MRPL18
IL17A
IL17F
RNF8
MDGA1
CD83
MDN1
BMP5
TREML2
ZNF451
[truncated: 7,343 more rows]

## Sheet: OverlapGene
Gene Symbol
SUPT16H		Note: Overlap of the DE-MaRGs and gene symbol of TCGA datasets (TCGA-COAD and TCGA-READ)
HSP90AB1
NUP155
NIT2
WDR77
PSMA1
CCT7
ATIC
ENC1
PRC1
AATF

## Sheet: lasso_results_COAD
	SUPT16H	HSP90AB1	NUP155	NIT2	WDR77	PSMA1	CCT7	ATIC	ENC1	PRC1	AATF	lambda_min
V1	1	1	1	1	0	1	1	0	1	1	1	0.0015016
V2	1	1	0	1	1	1	0	1	1	1	0	0.00202702
V3	1	1	0	1	0	1	0	0	1	1	1	0.00720704
V4	1	1	0	0	1	1	1	1	1	1	1	0.00463719
V5	1	1	0	0	0	1	1	1	1	1	1	0.00405231
V6	1	1	0	0	0	1	1	0	1	1	1	0.00170696
V7	1	1	0	0	1	1	0	0	1	1	1	0.00541699
V8	1	1	0	1	0	1	1	1	1	1	1	0.000157464
V9	1	1	1	0	1	1	0	0	1	1	0	0.00514276
V10	1	1	1	1	1	1	1	0	1	1	1	0.00219683
V11	1	1	1	0	1	1	1	0	1	1	1	0.000767567
V12	1	1	1	1	0	1	1	0	1	1	0	0.00216784
V13	1	0	0	0	1	1	1	0	1	1	0	0.0131556
V14	1	1	0	1	1	1	0	1	1	1	1	0.0033001
V15	1	1	1	0	1	1	0	0	1	1	0	0.00447175
V16	1	1	1	0	0	1	0	0	1	1	1	0.00256798
V17	1	1	0	0	1	1	1	1	1	0	0	0.00926502
V18	1	1	0	0	1	1	1	0	1	1	1	0.00610943
V19	1	1	0	0	0	1	0	1	1	1	0	0.0019957
V20	1	1	0	0	1	1	0	1	1	1	1	0.00603236
V21	1	1	1	0	1	1	0	0	1	1	1	0.00171604
V22	1	1	1	1	0	1	1	0	1	1	0	0.00168075
V23	1	1	1	0	0	1	1	0	1	1	1	0.0040788
V24	1	1	0	1	0	1	1	0	1	1	0	7.51626e-05
V25	1	1	0	0	1	1	0	1	1	1	0	0.0110107
V26	1	1	1	0	1	1	0	0	1	1	0	0.00397436
V27	1	1	0	0	0	1	0	1	1	1	0	0.00530593
V28	1	1	1	0	0	1	0	0	1	1	1	0.00552254
V29	1	1	1	0	1	1	0	0	1	1	0	0.000954291
V30	1	1	0	0	1	1	1	1	1	1	0	0.00512279
V31	1	1	1	0	0	1	0	0	1	1	0	0.00448084
V32	1	1	1	1	1	1	1	1	1	1	0	9.26631e-05
V33	1	1	1	0	1	1	0	0	1	1	0	0.00155435
V34	1	1	0	0	1	1	1	0	1	1	1	0.00834456
V35	1	1	0	1	1	1	1	0	1	1	0	0.00491119
V36	1	1	0	0	1	1	1	1	1	1	0	0.000764694
V37	1	1	0	0	1	1	1	0	1	1	0	0.00164865
V38	1	1	1	1	1	1	0	0	1	1	1	0.000158069
V39	1	1	0	0	1	1	0	1	1	1	0	0.00231641
V40	1	1	0	0	0	1	1	0	1	1	1	0.00148082
V41	1	1	1	0	1	1	1	0	1	1	0	0.000581402
V42	1	1	1	0	1	1	0	0	1	1	0	0.00294901
V43	1	1	0	0	1	1	0	0	1	1	0	0.00411351
V44	1	1	0	1	0	1	1	0	1	1	1	0.000261479
V45	1	1	1	1	1	1	0	0	1	1	1	0.00192347
V46	1	1	0	0	1	1	0	1	1	1	1	0.0058046
V47	1	1	1	1	1	1	0	0	1	1	1	0.00301914
V48	1	1	1	0	1	1	0	0	1	1	0	0.00364285
V49	1	1	1	1	1	1	0	0	1	1	0	0.00430699
V50	1	1	1	1	1	1	1	0	1	1	0	0.000384248
V51	1	1	1	1	0	1	1	0	1	1	1	0.00218161
V52	1	1	0	0	0	1	1	1	1	1	0	0.00515647
V53	1	1	0	1	1	1	0	0	1	1	0	0.00152726
V54	1	1	0	0	1	1	0	1	1	1	0	0.00247949
V55	1	1	0	0	0	1	1	0	1	1	1	0.00428076
V56	1	1	0	0	0	1	1	1	1	1	1	0.00309831
V57	1	0	0	1	1	1	1	1	1	1	0	0.00453412
V58	1	1	0	0	0	1	1	0	1	1	1	0.005481
V59	1	1	0	0	0	1	0	1	1	1	0	0.0113839
V60	1	1	1	1	0	1	0	0	1	1	0	0.000849178
V61	1	1	1	1	1	1	0	1	1	1	1	0.00211483
V62	1	1	1	0	1	1	1	1	1	1	0	0.00260197
V63	1	1	1	0	1	1	0	1	1	1	0	0.00558452
V64	1	1	0	0	1	1	0	0	1	1	1	0.00184175
V65	1	1	0	0	1	1	0	1	1	1	0	0.00274372
V66	1	1	1	1	0	1	0	0	1	1	1	0.00558503
V67	1	1	0	0	1	1	0	0	1	1	1	0.00694298
V68	1	1	1	1	1	1	1	0	1	1	0	0.000400365
V69	1	1	0	0	0	1	0	1	1	1	0	0.00904157
V70	1	1	0	1	0	1	0	1	1	1	0	0.00471064
V71	1	1	1	1	1	1	0	0	1	1	1	0.00219264
V72	1	1	1	0	1	1	1	0	1	1	1	0.00272508
V73	1	1	0	0	0	1	0	0	1	1	1	0.00916901
V74	1	1	1	0	0	1	1	0	1	1	0	0.00249488
V75	1	1	1	1	1	1	0	0	1	1	1	0.000260886
V76	1	1	0	0	1	1	0	1	1	1	0	0.0021301
V77	1	1	0	0	1	1	0	0	1	1	0	0.0033454
V78	1	1	0	0	1	1	1	0	1	1	1	0.00353093
V79	1	1	1	0	1	1	0	1	1	1	0	0.00378548
V80	1	1	0	1	0	1	1	0	1	1	0	0.00342145
V81	1	1	0	0	1	1	0	0	1	1	1	0.00231001
V82	1	1	1	0	1	1	0	0	1	1	1	0.00466712
V83	1	1	0	0	0	1	1	0	1	1	1	0.00137481
V84	1	1	1	0	1	1	1	1	1	1	0	0.000565512
V85	1	1	1	1	0	1	1	0	1	1	1	0.00107671
V86	1	1	0	0	1	1	0	0	1	1	1	0.00813974
V87	1	1	1	0	0	1	0	1	1	1	0	0.00392844
V88	1	1	0	1	0	1	1	0	1	1	0	0.00517131
V89	1	1	1	0	1	1	1	1	1	1	1	0.00449566
V90	1	1	0	0	1	1	0	0	1	1	0	0.00704901
V91	1	1	1	0	1	1	0	0	1	1	1	0.00591906
V92	1	1	0	0	1	1	0	0	1	1	1	0.00461202
V93	1	1	1	0	1	1	0	0	1	1	0	0.00604481
V94	1	1	1	0	1	1	1	1	1	1	1	0.00454912
V95	1	1	0	0	0	1	0	0	1	1	1	0.00355985
V96	1	1	1	1	1	1	1	1	1	1	1	0.00235009
V97	1	1	1	1	0	1	1	0	1	1	0	0.000702216
V98	1	1	0	0	1	1	1	1	1	1	1	0.00331275
V99	1	1	0	0	1	1	1	0	1	1	0	0.00098026
V100	1	1	1	1	1	1	0	0	1	1	1	0.000455581
V101	1	1	0	0	0	1	1	0	1	1	1	0.0054115
V102	1	1	0	0	0	1	1	1	1	1	1	0.00363924
V103	1	1	0	0	0	1	0	0	1	1	0	0.00659665
V104	1	1	1	1	0	1	1	0	1	1	1	0.00520717
V105	1	1	0	0	1	1	1	1	1	1	1	0.00253016
V106	1	1	1	0	1	1	1	1	1	1	1	0.0017118
V107	1	1	1	1	1	1	0	0	1	1	0	0.00346355
V108	1	1	1	0	1	1	0	1	1	1	1	0.00235761
V109	1	1	0	0	0	1	0	1	1	1	0	0.00443952
V110	1	1	0	0	1	1	0	0	1	1	1	0.00343552
V111	1	1	0	0	1	1	0	0	1	1	1	0.00623964
V112	1	0	0	0	0	1	1	1	1	1	0	0.0133965
V113	1	1	1	0	1	1	0	1	1	1	0	0.00442334
V114	1	1	0	0	0	1	0	1	1	1	0	0.00720684
V115	1	1	0	1	1	1	1	1	1	1	1	0.00231514
V116	1	1	0	0	0	1	0	0	1	1	0	0.00958919
V117	1	1	0	0	0	1	0	0	1	1	0	0.00324395
V118	1	1	0	0	1	1	0	0	1	1	0	0.00291348
V119	1	1	1	0	0	1	1	1	1	1	0	0.00258687
V120	1	1	1	1	1	1	1	1	1	1	1	2.66814e-05
V121	1	1	0	0	1	1	0	0	1	1	1	0.000788579
V122	1	1	1	0	1	1	0	0	1	1	0	0.00451463
V123	1	1	0	0	0	1	1	1	1	1	0	0.00451776
V124	1	1	1	0	0	1	0	1	1	1	1	0.00491922
V125	1	1	0	0	1	1	0	0	1	1	0	0.00246814
V126	1	1	0	0	1	1	0	1	1	1	1	0.00722412
V127	1	1	1	1	1	1	0	0	1	1	1	0.000557585
V128	1	1	1	0	1	1	0	0	1	1	0	0.00676463
V129	1	1	0	0	0	1	1	1	1	1	1	0.00408869
V130	1	1	0	1	1	1	0	0	1	1	0	0.00153675
V131	1	0	1	0	1	1	1	1	1	1	0	0.00785816
V132	1	1	0	1	1	1	1	0	1	1	1	0.0028883
V133	1	1	1	1	0	1	1	0	1	1	0	0.000284247
V134	1	1	1	0	1	1	0	0	1	1	0	0.00245812
V135	1	1	0	1	1	1	1	0	1	1	1	0.00291697
V136	1	1	1	0	0	1	1	1	1	1	1	0.00104144
V137	1	1	0	0	1	1	0	1	1	1	0	0.00801775
V138	1	1	0	1	1	1	0	0	1	1	0	0.00182421
V139	1	1	0	1	0	1	1	1	1	1	1	0.00510515
V140	1	1	0	0	1	1	1	1	1	0	0	4.15365e-05
V141	1	1	0	0	1	1	0	0	1	1	0	0.00312106
V142	1	1	0	0	1	1	0	1	1	1	0	0.00477802
V143	1	1	1	1	1	1	1	1	1	1	0	0.0006446
V144	1	1	0	1	1	1	0	1	1	1	0	0.0118892
V145	1	1	0	0	0	1	1	1	1	1	1	0.00313869
V146	1	1	0	0	0	1	0	0	1	1	1	0.00851059
V147	1	1	0	0	1	1	0	0	1	1	0	0.014169
V148	1	1	0	1	1	1	1	1	1	1	1	0.00462326
V149	1	1	0	0	1	1	0	0	1	1	1	0.0097539
V150	1	1	1	0	1	1	0	1	1	1	0	0.00434788
V151	1	1	0	0	1	1	1	1	1	1	0	0.00493555
V152	1	1	1	1	1	1	0	1	1	1	1	0.00330169
V153	1	1	1	0	0	1	0	0	1	1	1	0.00167703
V154	1	1	0	0	1	1	1	0	1	1	1	0.00875157
V155	1	1	0	0	0	1	0	1	1	1	0	0.00247935
V156	1	1	1	1	1	1	1	0	1	1	0	0.00117197
V157	1	1	1	0	1	1	0	1	1	1	0	0.00322872
V158	1	1	1	1	1	1	0	0	1	1	0	0.00272936
V159	1	1	0	0	1	1	0	0	1	1	0	0.00631838
V160	1	1	1	1	1	1	1	0	1	1	1	0.00094969
V161	1	1	1	0	0	1	0	0	1	1	1	0.00602446
V162	1	1	0	0	0	1	1	0	1	1	1	0.00297268
V163	1	1	1	1	1	1	0	1	1	1	0	0.000930655
V164	1	1	0	0	1	1	1	0	1	1	1	0.00223766
V165	1	1	0	1	1	1	0	0	1	1	0	0.000386884
V166	1	1	1	1	1	1	0	1	1	1	1	0.00193128
V167	1	1	0	0	1	1	0	1	1	1	1	0.0093229
V168	1	1	0	0	0	0	0	1	1	1	0	0.0107991
V169	1	1	0	0	0	1	1	1	1	1	0	0.00469267
V170	1	1	0	1	1	1	0	0	1	1	0	0.00682769
V171	1	1	0	0	1	1	0	0	1	1	1	0.00121844
V172	1	1	0	0	0	1	0	0	1	1	1	0.00371073
V173	1	1	1	0	0	1	0	0	1	1	0	0.00733226
V174	1	1	1	0	1	1	0	0	1	1	1	0.00396892
V175	1	1	0	0	1	1	0	0	1	1	0	0.00548605
V176	1	1	1	0	0	1	1	1	1	1	0	0.000263561
V177	1	1	1	0	1	1	0	0	1	1	1	0.00543894
V178	1	1	0	0	1	1	0	0	1	1	1	0.00266769
V179	1	1	1	0	0	1	1	0	1	1	0	0.00373226
V180	1	1	1	0	1	1	0	0	1	1	1	0.0021176
V181	1	1	1	1	1	1	0	0	1	1	1	0.000118577
V182	1	1	0	0	1	1	0	0	1	1	1	0.00167424
V183	1	1	0	0	0	1	1	0	1	1	1	0.00224981
V184	1	1	1	1	0	1	1	1	1	1	0	0.00175015
V185	1	1	0	0	1	1	0	0	1	1	1	0.00708272
V186	1	1	1	0	0	1	1	1	1	1	0	0.00228862
V187	1	1	1	0	1	1	0	0	1	1	0	0.00888288
V188	1	1	1	1	0	1	0	0	1	1	0	0.001942
V189	1	1	1	1	1	1	1	0	1	1	0	0.00579589
V190	1	1	0	0	1	1	0	1	1	1	0	0.00148835
V191	1	1	0	1	1	1	0	1	1	1	1	0.00402405
V192	1	1	1	0	0	1	0	0	1	1	0	0.00438399
V193	1	1	1	0	1	1	0	1	1	1	0	0.000590447
V194	1	1	1	1	1	1	0	0	1	1	0	0.000590274
V195	1	1	0	1	0	1	0	1	1	1	0	0.00286961
V196	1	1	1	1	1	1	1	1	1	1	1	0.00179102
V197	1	1	1	0	1	1	0	0	1	1	1	0.00519526
V198	1	1	0	0	1	1	0	1	1	1	0	0.00311193
V199	1	1	1	0	1	1	0	0	1	1	0	0.00312343
V200	1	1	0	0	1	1	1	0	1	1	1	0.00641759
V201	1	1	1	0	1	1	1	1	1	1	0	0.00306466
V202	1	1	1	0	0	1	0	0	1	1	1	0.00195925
V203	1	1	0	0	1	1	0	0	1	1	1	0.00351696
V204	1	1	1	1	0	1	0	1	1	1	1	0.00237331
V205	1	1	0	0	1	1	0	0	1	1	1	0.00568089
V206	1	1	1	1	1	0	1	0	1	1	1	0.000353171
V207	1	1	0	0	0	1	0	1	1	1	1	0.00424823
V208	1	0	0	0	1	1	0	0	1	1	0	0.0125088
V209	1	1	1	1	0	1	0	0	1	1	1	0.000123895
V210	1	1	0	0	1	1	0	0	1	1	1	0.000928456
V211	1	1	1	0	1	1	0	0	1	1	1	2.58494e-05
V212	1	1	1	0	1	1	1	1	1	1	0	0.00184347
V213	1	1	1	0	1	1	0	1	1	1	0	0.00355557
V214	1	1	0	0	1	1	0	1	1	1	1	0.00598135
V215	1	1	1	1	1	1	0	0	1	1	1	0.00065394
V216	1	1	0	1	0	1	0	0	1	1	1	0.000525297
V217	1	1	1	0	1	1	1	0	1	1	0	0.00724076
V218	1	1	1	0	1	1	0	1	1	1	1	0.00115972
V219	1	1	1	1	1	1	0	0	1	1	0	0.00138292
V220	1	1	0	0	1	1	0	0	1	1	0	0.00703463
V221	1	1	0	0	1	1	0	0	1	1	1	0.00310454
V222	1	1	0	0	1	1	0	0	1	1	0	0.011552
V223	1	1	1	0	1	1	1	1	1	1	0	0.00189357
V224	1	1	1	0	1	1	0	0	1	1	0	0.00103254
V225	1	1	1	0	0	1	0	0	1	1	0	0.00397205
V226	1	1	0	0	1	1	0	0	1	1	1	0.00447379
V227	1	1	1	0	0	1	1	1	1	1	1	0.00158586
V228	1	1	0	0	0	1	1	1	1	1	1	0.00451975
V229	1	1	0	1	0	1	0	0	1	1	0	0.00554156
V230	1	1	0	0	1	1	0	0	1	1	1	0.00320948
V231	1	1	0	0	1	1	1	0	1	1	0	0.0027158
V232	1	1	0	1	1	1	1	0	1	1	1	0.00412304
V233	1	1	0	1	0	1	0	1	1	1	1	0.00501714
V234	1	1	1	1	1	1	1	0	1	1	1	0.00018002
V235	1	1	0	0	0	1	1	0	1	1	1	0.0042863
V236	1	1	1	0	0	0	0	1	1	1	0	0.0230708
V237	1	1	0	0	1	1	1	0	1	1	0	3.66869e-05
V238	1	1	0	1	1	1	0	1	1	1	0	0.00254294
V239	1	1	0	0	1	1	0	0	1	1	0	0.0167973
V240	1	1	1	0	1	1	0	0	1	1	1	0.00252495
V241	1	1	0	0	0	1	0	0	1	1	1	0.00283796
V242	1	1	0	0	0	1	0	1	1	1	1	0.00568433
V243	1	1	0	1	1	1	1	1	1	1	0	0.00352402
V244	1	1	0	0	1	1	1	1	1	1	0	0.00832409
V245	1	1	1	0	0	1	1	0	1	1	0	0.0048991
V246	1	1	0	0	1	1	0	1	1	1	1	0.00311891
V247	1	1	1	1	1	1	1	0	1	1	0	0.00382343
V248	1	1	1	0	1	1	0	1	1	0	0	0.00178577
V249	1	1	1	1	1	1	0	1	1	1	0	0.00183243
V250	1	0	0	0	1	1	0	0	1	0	0	0.0120924
V251	1	1	1	0	1	1	1	1	1	1	1	0.00250421
V252	1	1	0	0	0	1	1	1	1	1	0	0.00752252
V253	1	1	0	0	1	1	1	0	1	1	1	0.0102235
V254	1	1	1	0	1	1	0	0	1	1	0	0.00177378
V255	1	1	1	0	1	1	0	0	1	1	0	0.00215868
V256	1	1	0	0	0	1	1	0	1	1	1	0.00816184
V257	1	1	1	0	1	1	1	0	1	1	1	0.00287876
V258	1	1	0	0	1	1	0	1	1	1	1	0.00115267
V259	1	1	1	1	1	1	1	1	1	1	1	0.000256733
V260	1	1	1	1	1	1	1	1	1	1	0	0.00147659
V261	1	1	0	1	1	1	0	0	1	1	0	0.00751687
V262	1	0	0	1	1	1	1	0	1	1	0	0.00720294
V263	1	1	0	0	1	1	0	0	1	1	1	0.00620364
V264	1	1	1	1	1	1	0	0	1	1	0	0.00243084
V265	1	1	1	1	0	1	0	1	1	1	1	0.00387963
V266	1	1	1	0	1	1	1	0	1	1	0	0.00252712
V267	1	1	1	0	1	1	0	1	1	1	0	0.00387062
V268	1	1	1	0	0	1	1	0	1	1	1	0.00306665
V269	1	1	1	0	0	1	1	1	1	1	1	0.0070144
V270	1	1	0	0	1	1	0	0	1	1	0	0.00672035
V271	1	1	0	0	1	1	0	1	1	1	1	0.000560022
V272	1	1	1	0	1	1	0	1	1	1	0	0.00500784
V273	1	1	0	0	1	1	0	0	1	1	0	0.00699106
V274	1	1	0	0	1	1	0	0	1	1	1	0.00192833
V275	1	1	0	0	1	1	1	0	1	1	1	0.00114766
V276	1	1	0	1	1	1	0	0	1	1	1	0.00114095
V277	1	1	0	0	0	1	1	0	1	1	1	0.00336486
V278	1	1	0	1	0	1	0	1	1	1	0	0.00310219
V279	1	1	1	1	1	1	1	0	1	1	1	2.42222e-05
V280	1	1	1	0	1	1	1	1	1	1	1	0.000335378
V281	1	1	1	0	1	1	0	1	1	1	1	0.00195649
V282	1	1	1	0	0	1	1	0	1	1	0	0.00209148
V283	1	1	1	1	1	1	0	0	1	0	0	0.000249938
V284	1	1	0	0	0	1	0	1	1	1	1	0.00255446
V285	1	1	0	1	1	1	0	0	1	1	0	0.00107624
V286	1	1	0	0	1	1	0	0	1	1	0	0.00192282
V287	1	1	1	1	0	1	0	1	1	1	0	0.00170401
V288	1	1	1	0	1	1	0	0	1	1	1	0.00237512
V289	1	1	0	1	0	1	0	0	1	1	1	0.00317975
V290	1	1	0	0	0	1	0	0	1	1	1	0.00662119
V291	1	1	0	0	1	1	1	0	1	1	1	0.00696204
V292	1	1	0	0	0	1	0	1	1	1	0	0.00630098
V293	1	1	1	0	1	1	1	0	1	1	1	0.00610274
V294	1	1	1	0	1	1	1	1	1	1	1	0.000406412
V295	1	1	1	0	1	1	1	0	1	1	1	0.00113935
V296	1	1	1	1	1	1	1	1	1	1	1	0.00205054
V297	1	1	0	1	0	1	0	0	1	1	0	0.00202776
V298	1	1	1	1	1	1	0	0	1	1	0	0.0037875
V299	1	1	1	1	0	1	1	1	1	1	1	0.000981456
V300	1	1	1	1	0	1	1	1	1	1	0	2.50787e-05
V301	1	1	1	0	1	1	0	0	1	1	0	0.00680258
V302	1	1	1	0	1	1	0	1	1	1	0	0.00872316
V303	1	1	0	0	1	1	1	1	1	1	1	0.0096615
V304	1	1	1	1	0	1	0	0	1	1	0	0.00259966
V305	1	1	1	0	1	1	0	0	1	1	1	0.00623043
V306	1	1	1	0	1	1	0	0	1	1	1	0.0040021
V307	1	1	0	0	0	1	0	0	1	1	0	0.00175064
V308	1	1	1	0	1	1	0	0	1	1	1	0.000935451
V309	1	1	0	1	0	1	0	1	1	1	1	0.00244823
V310	1	1	1	0	1	1	0	0	1	1	0	0.00254789
V311	1	1	1	0	0	1	1	1	1	1	0	0.000909106
V312	1	1	1	0	1	1	1	0	1	1	1	0.00133755
V313	1	1	1	1	0	1	1	1	1	1	0	0.00044994
V314	1	1	0	1	1	1	0	0	1	1	1	0.00293677
V315	1	1	1	1	1	1	1	0	1	1	0	0.000840164
V316	1	1	1	1	1	1	1	0	1	1	1	0.000181064
V317	1	1	1	0	0	1	1	0	1	1	1	0.000265631
V318	1	1	0	0	0	1	0	1	1	1	1	0.00256858
V319	1	1	1	1	1	1	1	0	1	1	1	2.32565e-05
V320	1	1	0	0	1	1	0	0	1	1	0	0.00781592
V321	1	1	0	0	0	1	0	0	1	1	0	0.00506723
V322	1	1	1	0	1	1	0	0	1	1	1	0.00374629
V323	1	1	1	0	1	1	1	0	1	1	1	0.00592061
V324	1	1	0	0	0	1	0	0	1	1	1	0.00879767
V325	1	1	0	0	1	1	0	0	1	1	0	0.00837055
V326	1	1	1	0	0	1	1	1	1	1	0	0.000622007
V327	1	1	0	0	0	1	0	0	1	1	1	0.00677131
V328	1	1	1	1	1	1	0	0	1	1	0	0.00201348
V329	1	1	1	0	1	1	1	0	1	1	1	0.00072165
V330	1	1	0	1	1	1	1	0	1	1	0	0.00711331
V331	1	1	0	0	0	1	1	1	1	1	0	0.00372007
V332	1	1	1	0	1	1	1	1	1	1	1	0.000315333
V333	1	1	1	0	1	1	1	1	1	1	1	2.77968e-05
V334	1	1	0	1	1	1	0	0	1	1	0	0.00226829
V335	1	1	1	0	1	1	0	0	1	1	0	0.011995
V336	1	1	0	0	1	1	1	0	1	1	0	0.00262164
V337	1	1	0	0	0	1	0	0	1	1	0	0.0185541
V338	1	1	1	0	1	1	1	1	1	1	1	0.00120486
V339	1	1	1	0	1	1	0	1	1	1	1	0.00374885
V340	1	1	0	0	0	1	1	1	1	1	1	0.00474967
V341	1	1	1	1	1	1	1	0	1	1	1	0.000834683
V342	1	1	0	0	1	1	0	1	1	1	1	0.00445766
V343	1	1	1	0	1	1	0	0	1	1	1	0.00121869
V344	1	1	1	0	1	1	1	0	1	1	1	0.00635602
V345	1	1	1	0	0	1	1	0	1	1	1	0.00141114
V346	1	1	1	0	0	1	1	1	1	1	0	0.0183506
V347	1	1	0	0	0	1	0	0	1	1	0	0.00416674
V348	1	1	0	1	0	1	0	0	1	1	0	0.00400404
V349	1	1	0	1	0	1	0	0	1	1	1	0.00290057
V350	1	1	0	0	1	1	0	1	1	1	1	0.00155781
V351	1	1	0	0	0	1	0	0	1	1	1	0.00536222
V352	1	1	1	0	1	1	1	1	1	1	0	0.00291513
V353	1	1	1	1	0	1	1	0	1	1	1	0.00191312
V354	1	1	1	0	1	1	0	0	1	1	1	0.00211016
V355	1	1	0	1	1	1	0	1	1	1	0	0.00448311
V356	1	1	1	1	0	1	1	0	1	1	1	0.000231376
V357	1	1	0	0	0	1	0	0	1	1	0	0.0023398
V358	1	1	1	0	1	1	0	1	1	1	1	0.00354453
V359	1	0	0	0	1	1	0	0	1	1	1	0.0170894
V360	1	1	0	1	1	1	0	0	1	1	1	0.00433138
V361	1	1	1	0	1	1	0	0	1	1	0	0.00318465
V362	1	1	0	1	1	1	1	0	1	1	1	0.00035608
V363	1	1	1	0	1	1	1	0	1	1	0	0.00337237
V364	1	1	1	1	1	1	1	0	1	1	1	0.00310235
V365	1	1	1	0	1	1	1	0	1	1	0	0.00232459
V366	1	1	1	1	1	1	1	0	1	1	1	0.000902033
V367	1	1	1	0	0	1	0	1	1	1	0	0.00477065
V368	1	1	0	1	1	1	1	0	1	1	0	0.00594021
V369	1	1	0	0	0	1	0	0	1	1	0	0.00525322
V370	1	1	1	0	0	1	0	1	1	1	0	0.00278419
V371	1	1	1	0	1	1	1	0	1	1	1	0.00215311
V372	1	1	0	0	1	1	0	1	1	1	1	0.000617648
V373	1	1	1	0	1	1	1	0	1	1	1	7.72425e-05
V374	1	1	1	1	1	1	0	1	1	1	1	2.89375e-05
V375	1	1	1	0	1	1	1	0	1	1	0	0.000274589
V376	1	1	0	0	1	1	1	0	1	1	1	0.00269205
V377	1	1	0	0	1	1	0	0	1	1	1	0.00134393
V378	1	1	0	0	1	1	0	0	1	1	0	0.00374724
V379	1	1	1	0	1	1	1	0	1	1	0	0.00223689
V380	1	1	1	1	1	1	1	1	1	1	0	0.000241938
V381	1	1	0	0	1	1	0	0	1	1	0	0.00721377
V382	1	1	0	0	1	1	0	1	1	1	1	0.00412994
V383	1	1	1	0	1	1	1	0	1	1	0	0.000687318
V384	1	1	0	0	0	1	0	1	1	1	1	0.00700423
V385	1	1	1	1	0	1	0	0	1	1	1	0.00330219
V386	1	1	1	1	1	1	1	0	1	1	0	0.0022402
V387	1	1	0	0	0	1	0	0	1	1	0	0.0131473
V388	1	1	1	1	0	1	0	0	1	1	0	0.00321622
V389	1	1	0	0	0	1	0	1	1	1	1	0.00237105
V390	1	1	1	0	0	1	0	1	1	0	0	0.00147819
V391	1	1	1	1	1	1	0	0	1	1	0	0.00348496
V392	1	1	0	0	1	1	0	0	1	1	1	0.00372922
V393	1	1	1	0	1	1	1	0	1	1	1	0.00188294
V394	1	1	0	1	1	1	1	0	1	1	1	0.00171444
V395	1	1	0	1	0	1	1	1	1	1	1	0.000140555
V396	1	1	0	0	1	1	1	0	1	1	1	0.00105019
V397	1	1	1	0	1	1	1	1	1	1	1	0.00540112
V398	1	1	0	1	1	1	0	1	1	1	0	0.0017907
V399	1	1	1	0	1	1	0	1	1	1	0	0.012065
V400	1	1	1	0	1	1	0	1	1	1	0	0.00773396
V401	1	1	1	0	1	1	0	0	1	1	0	0.0183141
V402	1	1	0	0	1	1	0	1	1	1	0	0.00449535
V403	1	0	1	0	1	1	0	0	1	1	0	0.0098283
V404	1	1	0	0	1	1	0	0	1	1	1	0.00309921
V405	1	1	0	0	1	1	1	0	1	1	1	0.00181957
V406	1	1	0	0	1	1	0	0	1	0	1	0.00773929
V407	1	1	0	0	0	1	0	0	1	1	0	0.00133491
V408	1	1	1	0	1	1	0	0	1	1	1	0.00227825
V409	1	1	0	0	1	1	0	0	1	1	0	0.0100045
V410	1	1	0	0	0	1	0	0	1	1	0	0.00855454
V411	1	1	1	0	0	1	1	1	1	1	1	0.00201628
V412	1	1	0	0	1	1	1	0	1	1	1	0.00259133
V413	1	1	0	0	1	1	0	0	1	1	1	0.0102402
V414	1	1	0	1	1	1	0	0	1	1	1	0.00419254
V415	1	1	1	0	1	1	0	0	1	1	1	0.00495501
V416	1	1	0	1	1	1	0	0	1	1	1	0.00342171
V417	1	1	1	0	1	1	0	0	1	1	0	0.00368696
V418	1	1	1	1	1	1	0	1	1	1	0	0.000214215
V419	1	1	0	1	0	1	1	0	1	1	1	0.000745848
V420	1	1	1	1	1	1	1	1	1	1	0	0.000633012
V421	1	1	1	0	1	1	0	0	1	1	1	0.00436627
V422	1	1	1	0	1	1	0	0	1	1	0	0.00907297
V423	1	1	0	0	1	1	0	0	1	1	0	0.00473498
V424	1	1	1	0	1	1	0	0	1	1	1	0.00327215
V425	1	1	1	0	1	1	0	0	1	1	0	0.00475353
V426	1	1	1	0	0	1	1	1	1	1	0	2.07356e-05
V427	1	1	1	1	1	1	1	0	1	1	1	0.000367352
V428	1	1	0	0	1	1	0	0	1	1	0	0.00597752
V429	1	0	0	0	1	1	1	1	1	1	0	0.0110184
V430	1	1	0	1	1	1	0	1	1	1	0	0.000187494
V431	1	1	0	0	1	1	0	0	1	1	0	0.00284144
V432	1	1	1	1	1	1	0	0	1	1	0	0.000886013
V433	1	1	1	1	1	1	1	0	1	1	0	0.00465508
V434	1	1	1	0	1	1	1	0	1	1	1	0.00325508
V435	1	1	1	0	1	1	0	0	1	1	1	0.00243897
V436	1	1	0	0	0	1	1	1	1	1	1	0.00266479
V437	1	1	0	0	1	1	1	1	1	1	0	0.00845217
V438	1	1	0	1	1	1	1	0	1	1	1	0.000469479
V439	1	1	1	0	1	1	1	0	1	1	1	0.00139675
V440	1	1	0	0	0	1	1	0	1	1	0	0.00511921
V441	1	0	0	0	1	1	0	0	1	1	1	0.017426
V442	1	1	1	0	0	1	1	1	1	1	1	0.00326985
V443	1	1	1	0	0	1	1	0	1	1	1	0.00187337
V444	1	1	1	1	0	1	0	0	1	1	1	0.0022016
V445	1	1	1	0	1	1	0	0	1	1	0	0.0042991
V446	1	1	1	0	1	1	1	0	1	1	1	0.00459272
V447	1	1	0	0	1	1	0	1	1	1	1	0.00623131
V448	1	1	1	0	1	1	1	0	1	1	1	0.00115333
V449	1	1	1	0	0	1	1	1	1	0	1	0.00449101
V450	1	1	0	0	1	1	0	1	1	1	1	0.00299784
V451	1	1	0	0	1	1	0	0	1	1	1	0.00471048
V452	1	1	1	0	1	1	0	1	1	1	1	0.00203817
V453	1	1	1	0	1	1	0	0	1	1	1	0.0037063
V454	1	1	1	1	1	1	0	0	1	1	0	0.00254791
V455	1	1	1	1	1	1	0	1	1	1	0	0.00285526
V456	1	1	1	1	1	1	1	0	1	0	0	0.00374091
V457	1	1	1	0	1	1	1	0	1	1	0	0.000452043
V458	1	1	1	1	0	1	0	0	1	1	0	0.00308977
V459	1	1	1	0	1	1	1	1	1	1	0	0.0005846
V460	1	1	1	0	1	1	0	1	1	1	0	0.00723747
V461	1	1	1	0	1	1	1	0	1	1	1	0.0018545
V462	1	1	1	1	0	1	1	1	1	1	0	0.00182794
V463	1	1	0	0	0	1	1	0	1	1	1	0.00606403
V464	1	0	0	0	1	1	0	1	1	1	1	0.0100807
V465	1	1	0	0	0	1	0	0	1	1	1	0.00273067
V466	1	1	0	0	1	1	0	0	1	1	0	0.00413881
V467	1	1	0	1	0	1	1	1	1	1	0	0.00213397
V468	1	1	0	0	1	1	0	1	1	1	0	0.000896611
V469	1	1	1	1	1	1	1	0	1	1	0	0.000374701
V470	1	1	1	0	1	1	0	0	1	1	1	0.00283333
V471	1	1	1	1	1	1	1	0	1	1	0	0.00134139
V472	1	1	0	0	1	1	1	0	1	0	1	0.00185923
V473	1	1	1	0	1	1	0	0	1	1	1	0.000252148
V474	1	0	0	0	0	1	0	0	1	1	0	0.0128706
V475	1	1	1	0	1	1	1	0	1	1	0	0.00316442
V476	1	1	1	1	1	1	0	1	1	1	0	0.00080974
V477	1	1	0	0	1	1	0	0	1	1	0	0.0101614
V478	1	1	0	1	0	1	1	0	1	1	0	0.00237626
V479	1	1	1	0	1	1	0	0	1	1	1	0.00218341
V480	1	1	0	1	1	1	1	0	1	1	1	0.00272324
V481	1	1	1	0	1	1	0	1	1	0	0	0.0019446
V482	1	1	1	0	0	1	0	0	1	1	0	0.00593388
V483	1	1	1	0	0	1	0	1	1	1	0	0.00572603
V484	1	0	0	0	1	1	1	0	1	1	0	0.0126562
V485	1	1	1	0	0	1	1	1	1	1	1	0.000494429
V486	1	1	0	0	1	1	0	1	1	1	0	0.00721379
V487	1	1	1	0	1	1	0	0	1	1	1	0.00408281
V488	1	1	0	1	1	1	1	1	1	1	0	0.00548445
V489	1	1	0	0	1	1	0	0	1	1	0	0.00367972
V490	1	1	0	0	1	1	0	0	1	1	1	0.0049117
V491	1	1	0	1	1	1	1	0	1	1	0	0.00273521
V492	1	1	1	1	1	1	0	0	1	1	1	0.00126359
V493	1	1	0	1	1	1	0	0	1	1	1	0.00288511
V494	1	1	1	1	0	1	1	0	1	1	1	6.00783e-05
V495	1	1	1	0	1	1	0	0	1	1	0	0.00362849
V496	1	1	0	1	1	1	0	0	1	1	0	0.00398256
V497	1	1	1	0	1	1	0	1	1	1	1	0.00107969
V498	1	1	1	1	1	1	0	0	1	1	0	0.00131734
V499	1	1	0	0	1	1	1	0	1	1	0	0.00123673
V500	1	0	1	0	1	1	0	0	1	1	0	0.00359538
V501	1	1	0	1	1	1	0	0	1	1	1	0.000630568
V502	1	1	1	0	1	1	0	0	1	1	0	0.00159288
V503	1	1	1	0	1	1	0	0	1	1	0	0.00310813
V504	1	1	0	0	1	1	0	0	1	1	1	0.0075438
V505	1	1	0	0	0	1	1	0	1	1	1	0.00257849
V506	1	1	1	0	1	1	1	1	1	1	1	0.00755979
V507	1	1	0	0	1	1	1	1	1	1	1	0.000750213
V508	1	1	0	0	1	1	0	1	1	1	1	0.00359486
V509	1	1	0	0	0	1	1	1	1	1	1	0.00692097
V510	1	1	1	0	1	1	0	0	1	1	0	0.0041719
V511	1	1	1	0	0	1	0	0	1	1	0	0.0043279
V512	1	1	0	0	1	1	0	0	1	1	1	0.0099335
V513	1	1	0	0	1	1	1	0	1	1	0	0.00714577
V514	1	1	0	0	1	1	0	0	1	1	1	0.00609622
V515	1	1	1	1	1	1	1	0	1	1	0	0.000157473
V516	1	1	1	0	1	1	0	0	1	1	1	0.00383897
V517	1	1	1	0	0	1	0	1	1	1	0	0.00103323
V518	1	1	1	0	0	1	1	1	1	1	0	0.00133769
V519	1	1	1	0	0	1	1	0	1	1	0	0.00324175
V520	1	1	0	0	0	1	1	1	1	1	1	0.00405224
V521	1	1	0	0	0	1	0	1	1	1	0	0.00173748
V522	1	1	1	1	1	1	0	0	1	1	0	4.56848e-05
V523	1	1	1	1	1	1	0	0	1	1	1	0.00231867
V524	1	1	1	0	1	1	0	0	1	1	1	0.00211026
V525	1	1	0	0	0	1	0	0	1	1	1	0.00463991
V526	1	1	0	0	1	1	1	0	1	1	1	0.00224784
V527	1	1	1	0	1	1	0	0	1	1	1	0.00317862
V528	1	1	0	1	0	1	1	0	1	1	0	0.00381692
V529	1	1	0	0	1	1	1	1	1	1	0	4.36228e-05
V530	1	1	0	1	1	1	1	0	1	1	0	0.00387813
V531	1	1	1	1	1	1	1	0	1	1	0	0.00151835
V532	1	1	0	0	0	1	1	1	1	1	0	0.00297538
V533	1	1	0	0	1	1	0	1	1	1	1	0.00805613
V534	1	1	1	1	1	1	1	0	1	1	1	0.000342206
V535	1	1	0	0	1	1	0	0	1	1	1	0.0019622
V536	1	1	1	1	1	1	1	1	1	1	1	0.00101584
V537	1	1	0	0	1	1	0	0	1	1	0	0.00369835
V538	1	1	0	0	1	1	0	1	1	1	1	0.0052663
V539	1	1	0	1	0	1	1	1	1	1	1	0.00109861
V540	1	1	0	0	1	1	0	0	1	1	0	0.0111556
V541	1	1	0	1	0	1	1	1	1	1	1	0.00188526
V542	1	1	1	0	1	1	1	1	1	1	1	0.00523752
V543	1	1	1	1	1	1	1	1	1	1	0	0.00130308
V544	1	0	1	0	1	1	0	0	1	0	1	0.0096967
V545	1	1	0	0	1	1	0	0	1	1	0	0.00437308
V546	1	1	1	0	1	1	0	1	1	1	1	0.00303787
V547	1	1	1	0	1	1	0	0	1	1	1	0.00292816
V548	1	0	0	0	0	1	0	0	1	0	0	0.0334309
V549	1	1	1	1	0	1	1	1	1	1	0	0.00323121
V550	1	1	0	0	1	1	1	1	1	1	0	3.41251e-05
V551	1	1	0	0	1	1	0	0	1	1	0	0.00124957
V552	1	1	1	0	1	1	1	0	1	1	1	0.00397892
V553	1	1	0	0	1	1	1	0	1	1	1	0.00481209
V554	1	1	0	0	1	1	0	1	1	1	0	0.00674474
V555	1	1	0	0	0	1	1	1	1	1	0	0.00227371
V556	1	1	0	0	0	1	1	1	1	1	0	0.000687436
V557	1	1	0	0	1	1	1	0	1	1	1	0.00220384
V558	1	1	0	0	1	1	1	0	1	1	1	0.000275444
V559	1	1	0	1	0	1	0	1	1	1	1	0.00287021
V560	1	1	0	0	0	1	1	0	1	1	0	0.00410522
V561	1	1	1	0	1	1	0	1	1	1	0	0.00339485
V562	1	1	0	1	1	1	1	1	1	1	1	0.00269528
V563	1	1	0	0	1	1	0	0	1	1	0	0.00705274
V564	1	1	1	1	0	1	0	0	1	1	1	0.00784067
V565	1	1	0	0	0	1	1	1	1	1	1	0.00531918
V566	1	1	1	0	1	1	1	1	1	1	1	0.000240227
V567	1	1	0	0	1	1	0	0	1	1	0	0.00355824
V568	1	1	1	0	1	1	1	1	1	1	1	0.00217002
V569	1	1	1	0	1	1	1	0	1	1	0	0.00195929
V570	1	1	0	1	0	1	0	0	1	1	1	0.00209992
V571	1	1	1	1	0	1	0	1	1	1	1	0.000460258
V572	1	1	1	0	0	1	0	1	1	1	0	0.00559679
V573	1	1	0	0	1	1	0	1	1	1	1	0.00470281
V574	1	1	1	1	1	1	1	1	1	1	0	0.00193665
V575	1	1	0	0	1	1	0	0	1	1	0	5.44414e-05
V576	1	1	1	0	0	0	1	0	1	1	1	1.78257e-05
V577	1	1	0	0	1	1	1	0	1	1	0	0.00898885
V578	1	1	0	0	1	1	1	0	1	1	1	0.00234957
V579	1	1	1	0	1	1	0	1	1	1	0	0.00360733
V580	1	1	1	1	0	1	0	0	1	1	1	0.00280332
V581	1	1	1	0	1	1	0	0	1	1	0	0.00352436
V582	1	1	0	0	1	1	0	0	1	1	0	0.00392636
V583	1	1	0	0	0	1	0	0	1	1	0	0.00817259
V584	1	0	0	0	1	1	0	0	1	1	0	0.0116817
V585	1	1	0	0	1	1	0	1	1	1	1	0.00113425
V586	1	0	0	0	1	1	0	0	1	1	0	0.0127568
V587	1	1	0	0	1	1	0	1	1	1	1	0.00337767
V588	1	1	0	1	1	1	0	1	1	1	0	0.00235079
V589	1	1	0	1	1	1	0	0	1	1	1	0.0020006
V590	1	1	1	0	1	1	0	0	1	1	0	0.0144459
V591	1	1	1	1	1	1	0	1	1	1	0	0.000287884
V592	1	1	1	1	0	1	1	0	1	1	0	0.00183297
V593	1	1	1	1	1	1	0	0	1	1	0	0.00267355
V594	1	1	0	0	0	1	0	0	1	1	1	0.00776509
V595	1	1	0	0	0	1	0	0	1	1	0	0.00756617
V596	1	1	1	0	1	1	0	0	1	1	1	0.00187439
V597	1	1	1	0	1	1	1	0	1	1	0	0.00295707
V598	1	1	1	0	1	1	0	0	1	1	0	0.00355073
V599	1	1	1	0	0	1	1	1	1	1	0	0.00116347
V600	1	1	1	0	1	1	0	1	1	1	1	0.000980958
V601	1	1	0	0	1	1	0	0	1	1	0	0.0112622
V602	1	1	0	0	1	1	0	1	1	1	1	0.00392283
V603	1	1	1	0	1	1	0	1	1	1	1	0.00258206
V604	1	1	0	0	1	1	1	0	1	1	1	0.00496339
V605	1	1	0	1	1	1	0	0	1	1	1	0.00168073
V606	1	1	0	0	1	1	1	0	1	1	0	0.0051112
V607	1	0	0	0	1	1	0	0	1	1	0	0.0322452
V608	1	1	0	0	1	1	1	1	1	1	1	0.00128179
V609	1	1	0	0	1	1	0	0	1	1	0	0.0121938
V610	1	1	1	1	1	1	0	0	1	1	1	0.00130783
V611	1	1	1	1	0	1	0	1	1	1	1	0.00161527
V612	1	1	0	0	1	1	1	1	1	1	0	0.00149233
V613	1	0	1	0	0	1	0	0	1	1	0	0.0217585
V614	1	1	1	0	1	1	1	0	1	1	0	0.00272042
V615	1	1	1	1	1	1	0	0	1	1	1	0.00312856
V616	1	1	0	1	0	1	0	0	1	1	0	0.0034954
V617	1	1	0	0	1	1	0	1	1	1	1	0.00755342
V618	1	1	1	1	1	1	1	0	1	1	1	0.00170872
V619	1	1	1	0	0	1	1	1	1	1	1	0.00185608
V620	1	1	0	0	1	1	0	1	1	1	0	0.0018965
V621	1	0	0	0	1	1	1	1	1	1	1	0.00598358
V622	1	1	0	1	1	1	0	0	1	1	1	0.0016144
V623	1	1	1	0	1	1	1	0	1	0	0	0.000890901
V624	1	1	1	1	1	1	1	0	1	1	0	0.000606368
V625	1	1	1	0	0	1	1	0	1	1	1	0.00152373
V626	1	1	0	0	0	1	0	0	1	1	0	0.00641944
V627	1	1	0	0	1	1	1	0	1	1	1	0.00242083
V628	1	1	1	0	0	1	1	1	1	1	0	0.00363706
V629	1	1	1	0	1	1	0	0	1	1	0	0.000459879
V630	1	1	1	1	0	1	1	1	1	1	0	0.000593052
V631	1	1	0	0	0	1	0	1	1	1	0	0.00341926
V632	1	1	0	0	1	1	1	0	1	1	1	0.00171504
V633	1	1	0	0	1	1	0	1	1	1	1	0.00221165
V634	1	1	0	1	1	1	0	0	1	1	1	0.00270646
V635	1	1	0	0	0	1	0	0	1	1	0	0.00290157
V636	1	1	0	0	1	1	0	1	1	1	0	0.00425421
V637	1	1	1	0	1	1	0	1	1	1	0	0.00200637
V638	1	1	0	0	1	1	0	0	1	1	1	0.00150152
V639	1	1	0	0	1	1	0	0	1	1	0	0.0153958
V640	1	1	0	1	1	1	1	1	1	1	1	0.00273357
V641	1	1	1	0	1	1	0	0	1	1	0	0.0149954
V642	1	1	0	0	1	1	0	0	1	1	0	0.00794186
V643	1	1	1	0	1	1	0	0	1	1	1	0.00323376
V644	1	1	0	0	1	1	0	0	1	1	0	0.00591762
V645	1	1	1	0	1	1	0	1	1	1	0	0.00216815
V646	1	1	1	1	1	1	0	0	1	1	1	0.0019264
V647	1	1	0	0	0	1	1	0	1	1	1	0.00407079
V648	1	1	1	0	1	1	0	1	1	1	0	0.00140456
V649	1	1	0	0	0	1	0	1	1	1	1	0.00480979
V650	1	1	1	0	1	1	0	0	1	1	1	0.00219848
V651	1	1	0	1	1	1	0	1	1	1	1	0.00137447
V652	1	1	1	0	1	1	1	0	1	1	0	0.0011949
V653	1	1	1	0	1	1	0	1	1	1	1	0.000913018
V654	1	1	1	0	0	1	1	1	1	1	1	0.00358179
V655	1	1	1	0	0	1	0	0	1	1	0	0.00231226
V656	1	1	0	0	1	1	1	0	1	1	1	0.00189924
V657	1	1	0	0	1	1	0	0	1	1	1	0.00404279
V658	1	1	0	0	0	1	0	1	1	1	1	0.00563941
V659	1	1	1	1	1	1	1	1	1	1	0	0.00596148
V660	1	1	0	1	1	1	0	0	1	1	1	0.00112903
V661	1	1	0	0	1	1	1	0	1	1	0	0.0023615
V662	1	1	1	1	1	1	1	0	1	1	0	0.0032609
V663	1	1	0	0	0	1	0	1	1	1	0	0.0113364
V664	1	1	0	0	1	1	0	0	1	1	0	0.00397148
V665	1	1	1	0	1	1	0	0	1	1	0	0.00273809
V666	1	1	1	1	1	1	0	1	1	1	1	0.000497771
V667	1	1	1	0	1	1	0	0	1	1	0	0.00489413
V668	1	1	0	1	1	1	0	0	1	1	0	0.00305438
V669	1	1	0	0	0	1	0	1	1	1	0	0.00130792
V670	1	1	0	0	1	1	1	0	1	1	0	0.00496447
V671	1	1	0	0	1	1	1	0	1	1	1	0.00574357
V672	1	1	1	0	0	1	0	0	1	1	0	0.00382698
V673	1	1	1	1	1	1	0	0	1	1	1	0.00177484
V674	1	0	1	1	1	1	1	0	1	1	0	0.0074769
V675	1	1	0	0	1	1	0	0	1	0	0	0.0196277
V676	1	1	1	0	0	1	0	0	1	1	1	0.00228339
V677	1	1	0	0	1	1	0	0	1	1	0	0.00546782
V678	1	1	0	0	1	1	1	1	1	1	0	0.00137709
V679	1	1	1	1	0	1	0	1	1	1	0	0.000374146
V680	1	1	1	0	0	1	0	1	1	1	0	0.00591121
V681	1	1	1	0	1	1	0	0	1	1	1	0.00435113
V682	1	1	0	1	1	1	1	1	1	1	1	0.00379469
V683	1	1	1	0	1	1	0	0	1	1	0	0.00367542
V684	1	1	0	0	1	1	1	1	1	1	1	0.00113576
V685	1	1	0	1	0	1	1	1	1	1	1	0.00164006
V686	1	1	1	1	0	1	1	0	1	1	1	0.00142545
V687	1	1	0	0	1	1	1	0	1	1	0	0.00543901
V688	1	1	0	0	0	1	0	1	1	1	0	0.00253093
V689	1	1	1	0	1	1	0	0	1	1	0	0.00530371
V690	1	1	0	1	1	1	1	0	1	1	0	0.00415548
V691	1	1	0	0	1	1	0	0	1	1	0	0.00406248
V692	1	1	0	0	0	1	1	0	1	1	1	0.00165681
V693	1	1	0	1	1	1	0	0	1	1	1	0.0001055
V694	1	1	0	0	0	1	0	1	1	1	0	0.00605604
V695	1	1	1	0	1	1	0	0	1	1	1	0.00376039
V696	1	1	1	0	1	1	0	1	1	1	1	0.00176462
V697	1	1	1	0	0	1	0	1	1	1	0	0.000670965
V698	1	1	1	1	0	1	1	1	1	1	1	0.000905959
V699	1	1	1	1	1	1	1	1	1	1	1	0.00161576
V700	1	1	1	0	1	1	0	0	1	1	1	0.00568881
V701	1	1	1	0	0	1	0	1	1	1	0	0.00157835
V702	1	1	0	1	1	1	0	1	1	1	1	0.0015569
V703	1	1	1	0	1	1	0	0	1	1	1	0.00313974
V704	1	1	0	0	1	1	0	0	1	1	0	0.00726108
V705	1	1	0	0	1	1	1	0	1	1	0	0.00369358
V706	1	1	0	1	1	1	1	0	1	1	0	0.00165194
V707	1	1	1	0	1	1	0	1	1	1	0	0.00680126
V708	1	1	1	0	1	1	0	0	1	1	0	0.00280616
V709	1	1	1	0	0	1	1	0	1	1	0	0.00299987
V710	1	1	0	1	1	1	1	0	1	1	1	0.00213439
V711	1	1	1	0	1	1	0	1	1	1	0	0.00212994
V712	1	1	1	0	0	1	1	0	1	1	1	0.00601662
V713	1	1	0	1	0	1	0	1	1	1	0	0.00427293
V714	1	1	1	0	1	1	0	0	1	0	1	0.00202033
V715	1	1	0	0	0	1	1	1	1	1	0	0.00507341
V716	1	1	1	0	1	1	1	0	1	1	1	0.00472322
V717	1	1	1	0	0	1	1	0	1	1	0	0.00562776
V718	1	1	1	1	0	1	1	0	1	1	1	0.00132075
V719	1	1	0	0	1	1	0	1	1	1	1	0.00215852
V720	1	1	1	0	0	1	1	1	1	1	1	0.00175229
V721	1	1	0	1	0	1	0	1	1	1	1	0.00378791
V722	1	1	1	1	1	1	1	0	1	1	0	0.00207715
V723	1	1	0	0	0	1	0	0	1	1	0	0.00843597
V724	1	1	1	0	1	1	0	0	1	1	0	0.00526624
V725	1	1	1	0	1	1	0	0	1	1	0	0.0034538
V726	1	1	0	0	1	1	0	1	1	0	1	0.00197416
V727	1	1	0	0	1	1	1	0	1	1	0	0.00565529
V728	1	1	1	0	1	1	0	0	1	1	1	0.00254319
V729	1	1	0	0	1	1	1	1	1	1	0	0.00636044
V730	1	1	0	0	1	1	0	0	1	1	1	0.00321186
V731	1	1	0	1	0	1	0	0	1	1	1	0.00510013
V732	1	1	0	0	0	1	0	1	1	1	1	0.00603533
V733	1	1	0	0	1	1	0	0	1	1	1	0.00388756
V734	1	1	1	0	1	1	1	0	1	1	1	0.00434849
V735	1	1	1	1	0	1	0	0	1	1	0	0.00282109
V736	1	1	0	0	0	1	1	1	1	1	0	0.00291099
V737	1	1	0	1	1	1	0	0	1	1	0	0.00169341
V738	1	1	0	0	1	1	0	0	1	1	0	0.00412745
V739	1	0	0	0	1	1	0	0	1	1	1	0.012768
V740	1	1	0	0	0	1	1	1	1	1	0	0.00605939
V741	1	1	0	0	1	1	0	1	1	1	0	0.00308166
V742	1	1	0	0	1	1	0	0	1	1	1	0.00567009
V743	1	1	1	0	1	1	1	0	1	1	1	0.000845814
V744	1	1	1	0	0	1	0	0	1	1	0	0.00188057
V745	1	1	0	0	0	1	1	1	1	1	0	0.00123025
V746	1	1	1	0	1	1	0	0	1	1	1	0.00486744
V747	1	1	1	1	1	1	1	0	1	1	1	0.0001251
V748	1	1	1	1	1	1	1	0	1	1	0	6.25477e-05
V749	1	1	1	0	1	1	1	1	1	1	1	0.00432329
V750	1	1	0	0	0	1	0	1	1	1	1	0.00805633
V751	1	1	0	0	0	1	1	1	1	1	1	0.00947497
V752	1	1	0	0	1	1	0	0	1	1	0	0.00333037
V753	1	1	1	0	1	1	1	1	1	1	1	0.00319936
V754	1	1	1	0	1	1	0	1	1	1	0	0.00410806
V755	1	1	1	0	0	1	1	0	1	1	1	0.00492095
V756	1	1	0	0	1	1	0	1	1	1	1	0.00208535
V757	1	1	0	0	1	1	0	0	1	1	0	0.00394425
V758	1	1	1	0	1	1	1	1	1	1	1	0.000308639
V759	1	1	0	0	1	1	0	0	1	1	0	0.00420456
V760	1	1	1	0	1	1	1	0	1	1	1	0.00155563
V761	1	1	0	0	0	1	0	0	1	1	1	0.00449038
V762	1	1	1	0	1	1	0	0	1	1	0	0.00468417
V763	1	1	0	0	1	1	0	0	1	1	0	0.00260028
V764	1	1	1	0	1	1	0	1	1	1	0	0.00192949
V765	1	1	0	0	0	1	0	1	1	1	1	0.00285574
V766	1	1	0	0	1	1	1	0	1	1	0	0.00692956
V767	1	1	0	0	0	1	0	1	1	1	1	0.00310199
V768	1	1	1	1	1	1	0	0	1	1	1	0.0012075
V769	1	1	0	0	1	1	1	1	1	1	0	0.00491161
V770	1	1	1	1	1	1	0	1	1	1	1	0.0010009
V771	1	1	1	1	0	1	0	1	1	1	1	0.00284942
V772	1	1	0	1	1	1	1	1	1	1	0	0.00262964
V773	1	1	0	0	1	1	0	1	1	1	1	0.0042455
V774	1	1	1	1	0	1	1	0	1	1	0	0.000149876
V775	1	1	1	1	0	1	1	0	1	1	0	4.91214e-05
V776	1	1	1	1	1	1	1	0	1	1	1	3.81015e-05
V777	1	1	0	0	1	1	1	0	1	1	1	0.00274037
V778	1	1	1	1	1	1	0	1	1	1	1	0.00639375
V779	1	1	0	1	0	1	1	0	1	1	1	0.00187834
V780	1	1	1	0	1	1	1	0	1	1	1	0.00125968
V781	1	1	1	0	0	1	1	0	1	1	0	0.00062135
V782	1	1	1	0	0	1	1	0	1	1	1	0.00222593
V783	1	1	1	0	1	1	1	0	1	1	0	0.000944763
V784	1	1	1	0	1	1	1	0	1	1	0	0.00452651
V785	1	1	1	1	0	1	1	1	1	1	1	0.000586978
V786	1	1	1	0	1	1	0	1	1	1	0	0.00426549
V787	1	1	0	0	1	1	0	0	1	0	0	0.0203683
V788	1	1	0	1	1	1	1	0	1	1	1	4.66479e-05
V789	1	1	0	0	0	1	0	1	1	1	1	0.00119937
V790	1	1	1	0	1	1	1	0	1	1	1	0.00369978
V791	1	1	0	1	1	1	1	0	1	1	0	0.00307083
V792	1	1	1	1	0	1	1	0	1	1	1	0.000178595
V793	1	1	0	0	1	1	0	0	1	1	0	0.00869572
V794	1	0	0	0	1	1	0	1	1	1	0	0.0186679
V795	1	1	0	0	1	1	1	1	1	1	1	0.00352386
V796	1	1	1	0	1	1	0	0	1	1	1	0.00269902
V797	1	1	0	0	1	1	1	1	1	1	0	0.00185373
V798	1	1	0	0	1	1	1	0	1	1	1	0.00572162
V799	1	1	0	0	1	1	1	0	1	1	0	0.00362309
V800	1	1	1	0	0	1	1	1	1	1	1	0.00316521
V801	1	1	1	1	1	1	0	1	1	0	0	0.00287219
V802	1	1	0	1	0	1	1	1	1	1	1	0.00457291
V803	1	1	0	0	1	1	1	0	1	1	0	0.000129757
V804	1	1	1	0	1	1	0	0	1	1	1	0.00113039
V805	1	1	1	1	1	1	1	0	1	1	0	0.000614422
V806	1	1	1	0	1	1	0	1	1	1	0	0.0102308
V807	1	1	1	0	1	1	1	0	1	1	0	0.00382057
V808	1	1	1	0	1	1	0	0	1	1	0	0.00472093
V809	1	1	1	1	1	1	0	1	1	1	0	0.000459521
V810	1	1	1	0	0	1	1	0	1	1	0	0.000698684
V811	1	1	1	0	1	1	1	0	1	0	1	0.00168373
V812	1	1	1	0	0	1	1	0	1	1	1	0.00111653
V813	1	1	1	1	0	1	1	0	1	1	1	0.00139735
V814	1	1	1	0	1	1	0	0	1	1	1	0.0087538
V815	1	1	0	0	1	1	1	1	1	1	0	0.00124192
V816	1	1	0	0	1	1	1	1	1	0	1	0.00394317
V817	1	1	1	0	1	1	0	0	1	1	1	0.00456438
V818	1	1	0	0	1	1	0	0	1	1	0	0.00212081
V819	1	1	1	0	1	1	0	1	1	1	1	0.00054849
V820	1	1	0	0	0	1	0	1	1	0	1	0.00501334
V821	1	1	1	0	1	1	0	1	1	1	0	0.00447842
V822	1	0	0	0	1	1	0	0	1	1	0	0.0143488
V823	1	1	1	0	1	1	1	1	1	1	1	0.0022814
V824	1	0	0	0	1	1	0	1	1	1	0	0.00788457
V825	1	1	0	0	1	1	0	0	1	1	0	0.000900608
V826	1	1	0	0	1	1	0	0	1	1	1	0.000882327
V827	1	0	0	0	1	1	0	0	1	0	1	0.0144048
V828	1	1	1	0	1	1	1	1	1	1	1	0.00776917
V829	1	1	1	0	1	1	1	0	1	1	0	0.00311848
V830	1	1	0	0	1	1	0	0	1	1	1	0.00527677
V831	1	0	0	0	1	1	0	1	1	1	0	0.00813428
V832	1	1	1	0	1	1	0	0	1	1	0	0.00183148
V833	1	1	0	0	1	1	0	1	1	1	0	0.00357813
V834	1	1	1	0	1	1	0	1	1	1	0	0.000301835
V835	1	1	1	0	1	1	1	1	1	1	0	0.0018429
V836	1	1	0	1	1	1	0	0	1	1	1	0.00269545
V837	1	1	0	0	1	1	1	0	1	1	1	0.00500465
V838	1	1	1	0	1	1	1	0	1	1	0	0.000962176
V839	1	1	1	0	0	1	1	1	1	1	1	0.00334664
V840	1	1	0	0	0	1	0	1	1	1	1	0.00113943
V841	1	1	1	1	0	1	0	1	1	1	1	0.00274869
V842	1	0	1	0	1	1	0	0	1	1	1	0.00560023
V843	1	1	1	1	1	1	0	0	1	1	1	0.00313536
V844	1	1	0	1	0	1	0	1	1	1	1	0.00380745
V845	1	1	0	0	1	1	0	0	1	1	1	0.00375502
V846	1	1	0	0	0	1	1	1	1	1	1	0.00175107
V847	1	1	0	0	1	1	0	0	1	1	0	0.00137321
V848	1	1	1	1	0	1	1	1	1	1	0	0.00404442
V849	1	1	1	1	1	1	1	0	1	1	0	0.000104449
V850	1	1	1	0	1	1	1	1	1	0	1	0.00795517
V851	1	1	0	1	1	1	0	0	1	1	1	0.000909327
V852	1	1	0	1	0	1	1	1	1	1	0	0.000902213
V853	1	1	1	1	1	1	0	0	1	1	0	0.00303438
V854	1	1	0	0	0	1	0	1	1	1	0	0.00253633
V855	1	1	1	0	1	1	1	0	1	1	0	0.00239638
V856	1	1	1	0	1	1	0	0	1	1	1	0.00282784
V857	1	1	1	1	1	1	0	0	1	0	0	0.00148657
V858	1	1	0	1	0	1	0	1	1	1	1	0.0028211
V859	1	1	0	0	1	1	0	0	1	1	0	0.00542663
V860	1	1	0	0	1	1	1	0	1	1	0	0.00420133
V861	1	1	0	1	1	1	1	1	1	1	0	0.00700159
V862	1	1	1	1	0	1	0	0	1	1	1	0.00211531
V863	1	1	0	0	1	1	0	0	1	1	0	0.00772195
V864	1	1	1	1	1	1	0	0	1	1	0	0.00322092
V865	1	1	0	0	1	1	1	0	1	1	0	0.0016952
V866	1	1	1	0	1	1	0	0	1	1	1	0.00300308
V867	1	1	0	0	1	1	0	0	1	1	1	0.00447285
V868	1	1	1	0	1	1	0	1	1	1	0	0.0049263
V869	1	1	0	0	0	1	0	1	1	1	1	0.00261413
V870	1	1	1	0	1	1	0	0	1	1	1	0.0110321
V871	1	1	0	0	1	1	0	0	1	1	1	0.00529746
V872	1	1	0	0	0	1	0	1	1	1	1	0.0020436
V873	1	1	1	0	1	1	0	1	1	1	1	0.00478429
V874	1	1	0	0	0	1	0	0	1	1	0	0.00655345
V875	1	1	0	1	0	1	0	1	1	1	0	0.00623144
V876	1	1	0	0	1	1	1	1	1	1	0	0.00868242
V877	1	1	0	0	1	1	1	0	1	1	0	0.00428199
V878	1	1	0	0	1	1	1	0	1	1	0	0.00245455
V879	1	1	0	0	0	1	0	0	1	1	0	0.0164626
V880	1	1	0	0	0	1	0	1	1	1	0	0.00500355
V881	1	1	0	0	0	0	0	0	1	1	0	0.0210421
V882	1	1	0	0	0	1	0	1	1	1	1	0.00440147
V883	1	1	1	0	1	1	0	1	1	1	1	0.00872568
V884	1	1	0	0	1	1	0	1	1	1	0	0.000421461
V885	1	1	1	1	0	1	0	1	1	1	0	0.00212424
V886	1	1	0	0	0	1	1	0	1	1	0	0.00493105
V887	1	1	0	0	1	1	0	0	1	1	0	0.00589332
V888	1	1	1	0	1	1	0	1	1	0	0	0.00225388
V889	1	1	1	0	1	1	1	0	1	1	1	0.000860666
V890	1	0	0	0	1	1	0	0	1	1	0	0.00822399
V891	1	1	0	0	1	1	0	0	1	1	0	0.00610044
V892	1	1	1	1	1	1	0	0	1	1	1	0.00162841
V893	1	1	0	0	1	1	1	0	1	1	1	0.00593874
V894	1	1	1	1	1	1	0	0	1	1	0	0.00202875
V895	1	1	1	1	1	1	0	0	1	1	0	0.00143827
V896	1	1	1	1	0	1	1	0	1	1	1	0.00197881
V897	1	1	0	0	1	1	0	1	1	1	0	0.00392324
V898	1	1	1	1	0	1	1	1	1	1	1	0.00341501
V899	1	1	0	0	1	1	1	1	1	1	1	0.00330544
V900	1	1	1	1	1	1	1	1	1	1	0	2.4674e-05
V901	1	1	1	1	0	1	0	1	1	1	1	2.52866e-05
V902	1	1	0	0	1	1	1	1	1	1	1	0.00433149
V903	1	1	0	0	1	1	1	0	1	1	1	0.00346871
V904	1	1	1	0	0	1	0	1	1	1	1	0.00451734
V905	1	1	1	0	0	1	0	0	1	1	1	0.00318817
V906	1	1	0	0	0	1	0	0	1	1	1	0.00345044
V907	1	1	0	0	1	1	0	0	1	1	1	0.00473598
V908	1	1	1	1	1	1	1	1	1	1	0	0.000900418
V909	1	1	0	0	1	1	0	0	1	0	1	0.00618805
V910	1	1	1	0	1	1	0	0	1	1	1	0.00326757
V911	1	1	1	0	1	1	0	1	1	1	1	0.00107136
V912	1	1	1	0	0	1	0	1	1	1	0	0.00565599
V913	1	1	0	0	0	1	0	1	1	1	1	0.00455757
V914	1	1	1	0	1	1	1	0	1	0	1	0.00194453
V915	1	1	0	0	1	1	0	0	1	1	0	0.00350642
V916	1	1	0	1	1	1	0	0	1	1	0	0.000326712
V917	1	1	1	1	1	1	0	0	1	1	1	0.000455165
V918	1	1	0	0	0	1	1	0	1	1	0	0.00261297
V919	1	1	0	0	0	1	1	1	1	1	1	0.00375043
V920	1	1	1	0	1	1	0	1	1	0	0	0.00199276
V921	1	1	0	1	1	1	0	0	1	1	1	0.00335599
V922	1	1	0	0	1	1	1	0	1	1	0	0.00949363
V923	1	1	1	1	1	1	0	0	1	1	0	0.00157135
V924	1	1	1	0	1	1	0	0	1	1	0	0.00536961
V925	1	1	0	0	1	1	0	0	1	1	1	0.00241076
V926	1	1	0	0	0	1	0	0	1	1	0	0.00499429
V927	1	1	1	0	1	1	1	0	1	1	0	0.0023575
V928	1	1	1	0	1	1	0	1	1	1	0	0.0165657
V929	1	1	0	0	0	1	0	0	1	1	1	0.00377958
V930	1	1	0	0	0	1	0	0	1	0	1	0.00569005
V931	1	1	0	0	1	1	1	0	1	1	0	0.005892
V932	1	1	0	0	1	1	0	0	1	1	1	0.00171593
V933	1	1	0	0	1	1	1	1	1	1	1	0.00354603
V934	1	1	1	1	0	1	0	0	1	1	1	0.00129024
V935	1	1	0	1	0	1	1	1	1	1	0	0.00211283
V936	1	1	1	1	0	1	0	1	1	1	0	0.00275254
V937	1	1	0	0	0	1	0	0	1	1	0	0.00210496
V938	1	1	0	0	1	1	1	1	1	1	1	0.00318565
V939	1	1	1	0	1	1	0	1	1	1	1	0.00540808
V940	1	1	0	0	1	1	0	0	1	1	1	0.00179439
V941	1	1	1	0	1	1	0	0	1	1	0	0.00126464
V942	1	1	0	1	1	1	0	0	1	1	0	0.00409026
V943	1	1	1	1	0	1	0	0	1	1	1	0.00257189
V944	1	1	1	0	1	1	1	0	1	1	1	0.00248628
V945	1	1	0	1	1	1	1	0	1	1	1	0.00225278
V946	1	1	0	0	0	1	1	1	1	1	1	0.00140736
V947	1	1	1	0	1	1	1	0	1	1	1	0.00340046
V948	1	1	0	0	0	1	0	1	1	1	1	0.0027596
V949	1	1	0	0	0	1	1	1	1	1	0	0.00722426
V950	1	1	1	0	0	1	1	0	1	1	1	0.00623643
V951	1	1	1	1	1	1	0	0	1	1	1	0.00265977
V952	1	1	1	1	1	1	0	0	1	1	1	0.000690976
V953	1	1	0	0	1	1	1	1	1	1	0	0.00425368
V954	1	1	0	0	0	1	0	0	1	1	0	0.00310941
V955	1	1	1	1	1	1	0	0	1	1	1	0.000873158
V956	1	1	0	0	1	1	0	1	1	1	1	0.00627629
V957	1	1	0	0	1	1	1	0	1	1	1	0.00310603
V958	1	1	1	0	1	1	1	0	1	1	1	0.00291991
V959	1	1	1	0	1	1	0	0	1	0	0	0.00130771
V960	1	1	0	0	1	1	0	1	1	0	0	0.004552
V961	1	1	0	0	1	1	1	1	1	1	1	2.8548e-05
V962	1	1	1	1	1	1	0	0	1	1	0	0.00249071
V963	1	1	1	0	1	1	0	0	1	1	0	0.00241866
V964	1	1	0	0	1	1	0	0	1	1	0	0.00368449
V965	1	1	1	0	1	1	0	1	1	1	0	0.00421496
V966	1	1	0	1	1	1	0	0	1	1	1	0.00408719
V967	1	1	1	0	1	1	0	0	1	1	1	0.00834739
V968	1	1	1	0	0	1	1	0	1	1	1	0.00725559
V969	1	1	0	0	0	1	0	0	1	1	1	0.00739014
V970	1	1	1	0	1	1	0	1	1	1	0	0.00155093
V971	1	1	1	1	1	1	0	1	1	1	0	0.0022741
V972	1	1	1	0	0	1	0	0	1	1	0	0.0083303
V973	1	1	0	0	1	1	0	0	1	1	1	0.0140621
V974	1	1	0	0	1	1	0	0	1	1	1	0.00815733
V975	1	1	1	0	1	1	0	0	1	1	1	0.00634744
V976	1	1	0	0	1	1	0	0	1	1	0	0.00316105
V977	1	1	1	0	1	1	1	0	1	1	0	3.60874e-05
V978	1	1	1	0	1	1	1	1	1	1	1	0.00501345
V979	1	1	0	0	1	1	0	0	1	1	0	0.00270164
V980	1	1	0	0	0	1	0	0	1	1	0	0.00517009
V981	1	1	0	0	1	1	1	0	1	1	1	0.00628481
V982	1	1	0	0	1	1	0	0	1	1	1	0.00617602
V983	1	1	1	1	1	1	1	0	1	1	0	0.00158148
V984	1	1	0	0	1	1	0	0	1	1	0	0.00244808
V985	1	1	0	1	0	1	1	1	1	1	0	0.00417291
V986	1	1	0	0	0	1	0	0	1	1	0	0.00556008
V987	1	1	0	1	1	1	1	0	1	1	0	0.0013082
V988	1	1	0	0	1	1	0	0	1	1	0	0.00140244
V989	1	1	1	0	1	1	0	0	1	1	1	0.00303118
V990	1	1	0	1	1	1	1	0	1	1	1	0.00170309
V991	1	1	0	0	0	1	0	0	1	1	1	0.00509569
V992	1	1	0	1	0	1	0	0	1	1	1	0.00136239
V993	1	1	1	0	1	1	0	0	1	1	0	0.00387226
V994	1	1	0	0	0	1	0	0	1	0	0	0.0199614
V995	1	1	1	1	1	1	1	1	1	1	1	0.000828604
V996	1	1	1	0	1	1	1	0	1	1	1	0.000515098
V997	1	1	1	1	1	1	0	0	1	1	0	0.000477919
V998	1	1	1	0	1	1	1	0	1	1	0	0.00191346
V999	1	1	0	0	1	1	0	0	1	1	0	0.00150793
V1000	1	1	0	0	1	1	0	0	1	1	0	0.00392182

## Sheet: lasso_results_READ
	SUPT16H	HSP90AB1	NUP155	NIT2	WDR77	PSMA1	CCT7	ATIC	ENC1	PRC1	AATF	lambda_min
V1	1	0	0	0	0	1	0	1	1	1	0	0.000418095
V2	1	0	0	1	0	1	0	1	1	0	0	0.00478371
V3	1	0	1	0	0	1	0	1	1	1	0	0.00982805
V4	1	0	0	0	0	1	0	1	1	0	0	0.00506045
V5	1	1	0	0	0	1	0	1	1	1	0	0.0278324
V6	1	0	0	0	1	1	0	1	1	1	0	0.00380074
V7	1	1	0	0	1	1	0	1	1	1	0	0.00101373
V8	1	0	0	0	1	1	0	1	1	1	0	0.0265455
V9	1	0	0	0	0	1	0	1	1	0	0	0.00593887
V10	1	0	1	0	1	1	0	1	1	1	0	0.0125721
V11	1	0	0	0	0	1	0	1	1	1	0	0.0139117
V12	1	0	0	0	1	1	0	1	1	1	0	0.000168126
V13	1	0	1	0	0	0	0	1	1	0	0	0.0130518
V14	1	0	1	0	1	1	0	0	1	0	0	0.00636592
V15	1	0	1	0	0	1	0	1	1	1	0	0.00251675
V16	1	0	0	0	1	1	0	1	1	0	1	8.51505e-05
V17	1	1	1	0	1	1	0	1	1	1	1	9.67644e-05
V18	1	0	0	0	0	1	0	1	1	1	1	0.000144774
V19	1	0	0	0	0	1	1	1	1	0	0	0.000853381
V20	1	0	1	1	0	1	0	1	1	0	1	8.35993e-05
V21	1	0	1	0	0	1	0	1	1	1	0	0.00761172
V22	1	0	0	1	0	1	0	0	1	1	0	0.000113237
V23	1	0	0	0	0	1	0	1	1	1	0	0.000122574
V24	1	0	0	0	1	1	0	1	1	1	0	0.00857109
V25	1	1	1	1	0	1	0	1	1	0	0	0.000111068
V26	1	0	0	0	1	1	0	1	1	0	0	6.48986e-05
V27	1	0	0	1	0	1	0	1	1	1	0	9.54345e-05
V28	1	0	0	1	1	1	0	1	1	0	0	0.00332935
V29	1	0	1	0	0	1	0	0	1	1	0	0.000727709
V30	1	0	0	0	1	1	0	1	1	0	0	0.00406885
V31	1	0	1	0	1	1	0	1	1	0	0	0.00309824
V32	1	1	0	0	1	0	0	1	1	0	0	0.030322
V33	1	0	0	1	1	0	0	1	1	1	0	0.0280833
V34	1	0	0	1	0	1	0	1	1	0	0	8.42366e-05
V35	1	0	0	1	1	0	0	1	1	0	0	0.0418974
V36	1	0	1	0	1	1	0	0	1	1	0	0.00444048
V37	1	0	1	0	1	1	0	1	1	0	0	0.0084109
V38	1	0	0	0	0	1	0	1	1	0	0	0.000941413
V39	1	0	0	0	1	1	0	0	1	0	0	0.0101539
V40	1	0	0	0	1	1	0	1	1	0	0	0.00905342
V41	1	0	0	1	1	1	0	0	1	1	0	0.0128262
V42	1	0	0	0	0	1	0	1	1	0	0	6.86878e-05
V43	1	1	0	1	0	1	1	1	1	1	0	8.7768e-05
V44	1	0	0	0	0	1	0	1	1	0	0	0.00464225
V45	1	1	1	0	1	1	0	1	1	0	0	0.00843034
V46	1	0	0	0	0	1	0	1	1	1	0	0.00729565
V47	1	1	0	0	1	1	0	1	1	0	0	0.00920011
V48	1	1	1	0	1	1	0	1	1	0	0	0.00571414
V49	1	1	0	1	0	1	0	0	1	0	0	0.00011354
V50	1	1	0	1	1	1	0	1	1	0	0	9.01494e-05
V51	1	0	0	0	1	1	0	1	1	0	0	0.0198679
V52	1	0	0	0	0	1	0	1	1	0	0	0.00158309
V53	1	1	0	0	1	0	0	1	1	0	0	0.0340739
V54	1	0	0	0	0	1	0	1	1	1	0	0.00162519
V55	1	1	0	0	0	1	0	0	1	0	0	0.000108712
V56	1	0	0	1	0	1	0	1	1	1	0	9.28635e-05
V57	1	1	1	1	1	1	0	1	1	0	0	0.00614085
V58	1	0	1	0	0	1	0	1	1	1	0	0.0015038
V59	1	0	0	0	0	1	0	1	1	0	0	0.00572952
V60	1	1	0	0	0	1	0	1	1	1	0	0.0142262
V61	1	1	0	1	0	1	0	1	1	1	0	0.000222521
V62	1	0	0	0	1	1	0	1	1	1	1	0.00729892
V63	1	1	0	1	1	1	0	1	1	0	0	0.0084181
V64	1	0	0	0	1	1	0	0	1	0	0	0.00471376
V65	1	0	1	0	1	1	0	1	1	1	1	0.016002
V66	1	1	0	1	0	1	0	1	1	1	0	0.000894912
V67	1	0	1	0	1	1	0	1	1	0	0	0.0162946
V68	1	1	0	1	0	1	0	1	1	1	0	0.0108866
V69	1	0	0	0	0	1	0	1	1	1	0	0.0237379
V70	1	0	1	1	0	1	0	1	1	1	0	0.0010817
V71	1	0	0	0	0	1	0	1	1	1	1	7.88408e-05
V72	1	0	0	0	1	1	0	1	1	1	0	0.0272377
V73	1	1	0	0	1	1	0	0	1	0	0	0.0477196
V74	1	0	1	0	0	1	0	1	1	1	0	0.00273691
V75	1	0	0	0	1	1	0	0	1	1	0	0.0169603
V76	1	0	0	0	0	1	0	1	1	0	0	0.0100611
V77	1	0	0	1	0	1	0	1	1	0	0	0.00159461
V78	1	1	1	1	0	1	1	1	1	1	0	0.00584814
V79	1	1	1	0	0	1	1	1	1	0	0	0.000489257
V80	1	0	1	0	0	1	0	1	1	1	0	0.00780703
V81	1	0	0	0	0	1	0	1	1	0	0	0.0268842
V82	1	0	0	0	1	1	0	1	1	0	0	0.000384758
V83	1	0	0	0	0	1	1	1	1	1	0	0.00309406
V84	1	1	1	0	0	1	0	0	1	1	0	0.0114067
V85	1	0	1	0	1	1	0	0	1	0	0	0.0109187
V86	1	0	0	1	1	1	0	1	1	1	0	0.0116943
V87	1	0	0	0	1	1	0	1	1	0	0	0.00315856
V88	1	1	1	0	0	1	0	1	1	1	0	0.00871327
V89	1	0	1	1	1	1	0	1	1	1	0	0.00231487
V90	1	0	1	0	1	1	0	1	1	1	0	9.03848e-05
V91	1	0	0	1	0	1	0	1	1	1	0	0.000690244
V92	1	0	0	1	0	1	1	1	1	1	0	0.000114269
V93	1	0	0	0	1	1	0	0	1	0	0	0.0121153
V94	1	0	0	0	0	1	0	1	1	1	0	0.00213463
V95	1	0	0	0	1	1	0	1	1	1	0	0.0240717
V96	1	0	0	0	1	1	0	1	1	0	0	0.00860774
V97	1	0	0	0	0	1	0	1	1	1	0	0.00246313
V98	1	0	0	0	1	1	0	0	1	0	0	0.0622233
V99	1	1	1	0	1	1	0	1	1	0	0	0.0206376
V100	1	1	1	1	0	1	0	1	1	1	0	0.000549079
V101	1	0	0	0	0	1	0	1	1	1	0	0.00398596
V102	1	1	0	0	0	1	0	0	1	1	0	0.000143397
V103	1	1	1	0	1	1	0	1	1	0	0	0.00511928
V104	1	1	0	1	1	1	0	1	1	1	0	0.0136366
V105	1	0	1	0	1	1	0	0	1	0	0	0.00980484
V106	1	0	0	1	1	1	0	1	1	1	0	0.0165983
V107	1	1	1	0	1	1	0	0	1	0	0	0.0169042
V108	1	0	0	1	1	1	0	0	1	1	0	0.0106844
V109	1	0	0	0	0	1	0	1	1	0	0	0.000657402
V110	1	0	0	1	1	1	0	1	1	0	0	0.00544411
V111	1	0	0	0	1	1	0	0	1	0	0	0.0204142
V112	1	0	0	0	1	1	0	0	1	1	0	0.0241652
V113	1	1	0	0	1	1	0	0	1	1	1	0.000126158
V114	1	0	1	0	1	1	0	0	1	1	0	0.0268037
V115	1	0	0	0	0	1	0	1	1	1	0	0.0080408
V116	1	0	0	1	1	1	0	1	1	0	1	8.86293e-05
V117	1	0	0	0	1	0	0	1	1	0	0	0.028648
V118	1	0	0	0	1	1	0	0	1	0	0	0.0337766
V119	1	0	1	0	0	1	0	1	1	1	0	0.00334689
V120	1	0	0	0	1	1	0	1	1	1	0	0.0259047
V121	1	1	1	1	0	1	0	1	1	1	0	0.000105067
V122	1	0	1	0	0	1	0	1	1	1	0	0.000372528
V123	1	0	0	1	1	1	0	1	1	0	0	7.56204e-05
V124	1	0	0	0	1	1	0	1	1	1	0	0.00288292
V125	1	0	0	0	1	1	0	1	1	0	0	0.0375648
V126	1	1	0	1	1	1	0	1	1	0	0	0.0160155
V127	1	0	0	1	0	1	0	0	1	0	0	0.000530461
V128	1	0	0	0	0	1	0	1	1	1	0	0.00611225
V129	1	0	0	1	0	1	0	1	1	1	0	0.000111973
V130	1	0	0	0	1	1	0	1	1	0	0	0.0142142
V131	1	0	1	0	0	1	0	1	1	0	0	0.00682495
V132	1	0	1	0	0	1	0	1	1	1	0	0.0174069
V133	1	0	1	0	1	1	0	1	1	1	0	0.0093451
V134	1	0	1	0	1	1	0	1	1	0	0	0.000116057
V135	1	0	0	1	1	1	0	1	1	1	1	0.00835424
V136	1	0	1	0	1	1	0	1	1	0	1	0.0139276
V137	1	0	0	0	1	1	0	1	1	0	0	0.0283385
V138	1	0	1	1	0	1	0	1	1	0	0	9.52474e-05
V139	1	0	0	1	0	1	0	1	1	1	0	0.00325017
V140	1	1	0	1	1	1	0	0	1	1	0	0.000322636
V141	1	0	1	0	0	1	0	1	1	1	0	8.30605e-05
V142	1	0	1	0	0	1	0	1	1	0	1	9.96522e-05
V143	1	0	1	0	1	1	0	1	1	1	0	0.0206339
V144	1	0	0	0	0	1	0	1	1	1	1	8.73915e-05
V145	1	0	0	0	0	1	1	1	1	0	1	0.0128235
V146	1	0	1	1	0	1	0	1	1	1	0	0.00842807
V147	1	0	1	1	1	1	0	1	1	0	0	0.0121238
V148	1	0	0	1	1	1	0	1	1	0	0	0.00407506
V149	1	0	1	0	1	0	0	1	1	0	0	0.0322315
V150	1	0	0	0	1	1	0	1	1	0	0	0.00159369
V151	1	0	1	0	0	0	0	1	1	1	0	0.0404892
V152	1	0	0	1	0	1	0	1	1	0	0	0.000105189
V153	1	0	1	0	1	0	0	0	1	0	0	0.0457172
V154	1	1	1	0	0	1	0	1	1	1	0	0.0017149
V155	1	0	1	0	1	1	0	1	1	0	0	0.00448783
V156	1	0	0	0	1	1	0	0	1	1	0	0.00877817
V157	1	1	0	1	0	1	0	1	1	1	0	0.00725956
V158	1	0	1	0	1	1	0	1	1	1	0	0.00336416
V159	1	0	0	0	0	1	0	1	1	1	0	9.39464e-05
V160	1	0	0	0	1	0	0	1	1	0	0	0.0373536
V161	1	0	0	0	0	1	0	1	1	1	0	0.0113017
V162	1	0	1	0	1	1	0	1	1	0	0	0.0116292
V163	1	0	1	0	0	1	0	1	1	1	0	0.0197948
V164	1	0	0	0	1	1	0	1	1	1	0	0.0242698
V165	1	0	0	0	0	1	0	1	1	1	0	0.0167245
V166	1	0	0	0	1	1	0	1	1	0	0	0.0141363
V167	1	0	0	0	0	1	0	1	1	0	0	0.018889
V168	1	0	0	1	1	1	0	1	1	1	0	0.01336
V169	1	1	1	0	0	1	0	0	1	0	0	0.00977811
V170	1	0	0	1	0	1	0	1	1	1	0	0.00841288
V171	1	0	0	0	1	1	0	1	1	0	0	0.0262558
V172	1	0	0	0	1	1	0	1	1	1	0	0.00164783
V173	1	0	0	0	1	1	0	1	1	0	0	0.0113614
V174	1	0	0	0	0	1	0	1	1	1	0	0.0065727
V175	1	0	0	1	0	1	0	1	1	1	0	0.0146062
V176	1	0	1	0	1	1	0	1	1	0	0	0.00697878
V177	1	1	0	0	0	1	0	1	1	0	0	0.00166706
V178	1	0	0	1	1	1	0	1	1	0	0	0.0134138
V179	1	0	0	0	0	1	0	0	1	1	0	0.0211894
V180	1	0	0	0	1	1	0	1	1	1	0	8.69938e-05
V181	1	0	0	1	0	1	0	0	1	1	1	9.23251e-05
V182	1	0	0	1	1	1	0	1	1	1	0	0.00286067
V183	1	0	1	0	1	1	1	1	1	0	0	0.000121793
V184	1	0	1	1	0	1	1	1	1	1	0	0.00617368
V185	1	0	1	1	1	1	0	0	1	0	0	0.00179575
V186	1	0	0	1	1	1	0	0	1	0	1	0.00715993
V187	1	0	0	0	0	1	0	1	1	0	0	8.448e-05
V188	1	0	0	0	0	1	0	1	1	1	0	9.01651e-05
V189	1	0	0	0	0	1	0	1	1	1	0	0.0104935
V190	1	1	1	1	1	1	0	1	1	1	0	0.00375325
V191	1	0	1	1	0	1	1	1	1	1	0	0.00126683
V192	1	0	0	0	0	1	0	0	1	1	0	0.000119543
V193	1	0	0	0	1	1	0	1	1	0	0	0.0133189
V194	1	0	1	1	1	1	0	1	1	1	0	0.00304407
V195	1	0	0	0	1	1	0	1	1	1	0	0.0129712
V196	1	0	1	0	1	1	0	0	1	1	1	8.79827e-05
V197	1	1	1	0	0	1	0	1	1	0	0	0.00275772
V198	1	0	1	1	0	1	0	1	1	0	1	0.00892374
V199	1	0	1	1	0	1	0	1	1	0	0	0.00628998
V200	1	0	1	0	1	1	0	0	1	0	0	0.000115928
V201	1	1	0	0	0	1	0	1	1	0	0	0.00150517
V202	1	1	1	0	1	1	0	1	1	0	0	0.0127134
V203	1	0	1	0	1	1	0	1	1	1	0	0.0272714
V204	1	0	0	0	0	1	0	1	1	0	0	0.00779575
V205	1	0	1	0	1	1	0	0	1	0	0	0.000312241
V206	1	0	0	0	1	1	0	1	1	0	0	0.0196819
V207	1	1	0	0	1	1	0	1	1	0	0	8.10807e-05
V208	1	0	0	0	1	1	0	1	1	0	0	0.000105781
V209	1	0	1	0	0	1	0	1	1	1	0	0.0271508
V210	1	0	0	1	0	1	0	1	1	0	0	8.43375e-05
V211	1	0	0	0	0	1	0	0	1	1	0	0.0253882
V212	1	0	0	0	1	1	0	1	1	0	0	0.0123297
V213	1	0	1	0	1	1	0	1	1	1	0	0.0208717
V214	1	0	0	0	1	1	0	1	1	0	0	0.00420019
V215	1	0	1	0	1	1	0	1	1	0	0	0.00460591
V216	1	0	1	0	1	1	0	1	1	1	1	8.50382e-05
V217	1	0	0	0	1	1	0	0	1	0	0	0.000157283
V218	1	0	1	0	0	1	0	1	1	0	1	8.45398e-05
V219	1	1	1	0	0	1	1	1	1	1	0	0.000353929
V220	1	1	1	0	1	1	1	1	1	1	0	0.0022469
V221	1	1	1	0	0	1	0	1	1	0	0	0.0111721
V222	1	1	0	1	0	1	0	1	1	1	0	0.0176855
V223	1	0	0	0	1	1	0	1	1	1	0	0.00431462
V224	1	0	0	0	1	0	0	0	1	0	0	0.0381066
V225	1	0	0	0	1	1	0	1	1	0	1	0.0106664
V226	1	0	0	0	1	1	0	1	1	0	0	0.00226208
V227	1	0	0	0	1	1	0	1	1	1	0	0.031054
V228	1	1	1	1	0	1	0	1	1	1	1	9.3539e-05
V229	1	0	0	0	1	1	0	1	1	0	0	0.000951827
V230	1	0	0	0	0	1	0	1	1	0	0	0.0113866
V231	1	0	1	1	1	1	0	1	1	0	0	0.00492642
V232	1	0	0	0	0	1	0	1	1	0	0	0.017226
V233	1	0	1	0	0	1	0	1	1	0	0	0.00286112
V234	1	0	1	0	1	1	0	1	1	0	0	0.0156567
V235	1	1	0	0	1	1	0	1	1	0	0	9.11783e-05
V236	1	0	0	0	0	1	0	1	1	1	0	0.0205553
V237	1	0	1	0	1	1	0	1	1	0	0	0.0106432
V238	1	0	0	0	0	1	0	1	1	0	0	0.0159881
V239	1	0	0	0	1	0	0	1	1	0	0	0.0281898
V240	1	0	0	0	0	1	0	0	1	1	0	0.00509392
V241	1	0	0	0	1	1	0	1	1	0	0	0.0115773
V242	1	0	1	0	1	1	0	1	1	1	1	0.00730622
V243	1	0	0	0	0	1	0	1	1	1	0	0.00723664
V244	1	0	0	0	0	1	0	1	1	0	0	0.0196485
V245	1	1	0	0	1	1	0	0	1	1	0	0.0214997
V246	1	0	0	0	1	1	0	0	1	0	0	0.0120015
V247	1	0	0	0	1	1	0	0	1	0	0	0.0379646
V248	1	0	0	0	0	1	0	1	1	1	0	0.00218101
V249	1	0	0	1	0	1	0	1	1	1	0	0.00651514
V250	1	0	0	1	0	1	0	1	1	1	0	0.012261
V251	1	0	0	0	1	1	0	1	1	1	0	0.00250402
V252	1	1	0	0	1	0	0	1	1	0	0	0.0336601
V253	1	1	1	1	1	1	0	1	1	0	0	0.013128
V254	1	0	0	0	1	1	0	0	1	1	0	0.0211263
V255	1	0	1	0	1	1	0	1	1	1	0	0.00804264
V256	1	1	0	0	1	1	0	1	1	1	0	0.000301787
V257	1	1	1	0	1	1	0	1	1	0	0	0.0069718
V258	1	0	1	0	1	1	0	0	1	0	0	9.46656e-05
V259	1	0	0	1	0	1	0	1	1	1	0	7.31286e-05
V260	1	0	1	1	0	1	0	1	1	0	0	0.000115955
V261	1	1	0	0	1	1	0	1	1	0	0	0.0113548
V262	1	0	1	1	1	1	0	1	1	0	0	0.0191898
V263	1	1	0	0	1	1	0	0	1	1	0	0.00215274
V264	1	0	0	0	1	0	0	0	1	0	0	0.0564917
V265	1	1	1	0	1	1	0	0	1	0	0	0.00178435
V266	1	1	0	0	0	1	0	1	1	1	0	0.000749834
V267	1	0	0	1	1	1	0	1	1	1	0	8.04713e-05
V268	1	0	0	0	1	0	0	0	1	0	0	0.0348441
V269	1	1	0	1	1	1	0	1	1	1	0	9.26192e-05
V270	1	0	1	0	1	1	0	1	1	1	0	0.00225315
V271	1	0	0	0	0	1	0	1	1	0	0	0.0257979
V272	1	0	0	0	1	1	0	1	1	0	0	0.0058541
V273	1	0	0	1	1	1	0	1	1	1	0	0.00336575
V274	1	0	0	0	0	1	0	1	1	0	0	0.000141681
V275	1	0	0	0	1	1	1	1	1	0	0	0.000508525
V276	1	0	1	0	1	1	1	0	1	0	0	0.00496532
V277	1	0	0	0	1	1	0	1	1	1	0	0.018982
V278	1	0	0	0	1	1	0	0	1	0	0	0.00847835
V279	1	0	0	0	0	1	0	1	1	1	0	0.00541617
V280	1	0	0	1	0	1	0	1	1	1	0	0.000408308
V281	1	0	0	1	1	1	0	1	1	1	0	0.00839593
V282	1	0	0	0	1	0	0	0	1	0	0	0.0576589
V283	1	0	0	1	0	1	0	0	1	0	0	0.00357448
V284	1	0	1	0	1	1	0	0	1	1	0	0.0177003
V285	1	0	1	0	0	1	0	1	1	1	0	0.00315896
V286	1	0	0	1	0	1	0	1	1	0	0	0.00188455
V287	1	1	0	0	1	1	0	1	1	0	0	0.0102524
V288	1	0	0	0	1	1	0	1	1	1	0	0.00919505
V289	1	1	0	0	1	1	0	1	1	0	0	0.00134898
V290	1	0	0	0	1	1	0	1	1	1	0	0.00776845
V291	1	0	0	0	1	1	0	1	1	1	0	0.00613014
V292	1	1	1	0	0	1	0	1	1	1	0	0.00327625
V293	1	0	0	0	0	1	1	1	1	1	1	0.00013368
V294	1	1	0	0	1	1	0	1	1	1	0	0.0100963
V295	1	0	0	0	1	1	0	1	1	0	0	0.0246772
V296	1	0	0	0	0	1	0	1	1	1	0	0.00566184
V297	1	1	0	1	0	1	0	0	1	1	0	0.00063639
V298	1	0	1	0	1	1	0	0	1	1	0	0.0273693
V299	1	0	1	1	0	1	1	0	1	0	1	0.000151077
V300	1	0	1	0	1	1	0	1	1	1	0	0.00800638
V301	1	0	0	0	0	1	0	0	1	1	0	0.0165467
V302	1	1	1	0	0	1	0	1	1	1	0	0.0111434
V303	1	0	0	0	0	1	0	1	1	1	1	0.000104562
V304	1	0	1	0	1	1	0	1	0	0	0	0.0256515
V305	1	0	0	0	1	1	0	0	1	1	0	0.0139086
V306	1	0	0	1	1	1	0	1	1	1	0	9.37658e-05
V307	1	0	1	1	1	1	0	1	1	0	0	0.00324093
V308	1	0	0	0	1	1	0	1	1	0	0	0.0162605
V309	1	0	0	0	1	1	1	1	1	1	0	0.00501904
V310	1	0	1	0	1	1	0	1	1	0	1	8.32877e-05
V311	1	0	0	0	0	1	0	1	1	0	0	0.0136257
V312	1	1	0	0	1	1	0	1	1	1	0	0.00792661
V313	1	1	0	1	1	1	1	1	1	0	1	0.000340461
V314	1	0	0	0	1	1	0	0	1	1	1	0.000147625
V315	1	0	0	0	0	1	0	1	1	0	0	0.000805176
V316	1	0	1	0	0	1	0	0	1	1	0	0.000117096
V317	1	0	1	0	0	1	0	0	1	1	1	0.000717091
V318	1	1	0	1	0	1	0	1	1	0	0	0.0170126
V319	1	0	0	0	1	1	0	1	1	0	0	0.0217028
V320	1	0	0	0	1	1	1	0	1	1	0	0.000117164
V321	1	0	0	0	0	1	0	1	1	1	0	0.0255861
V322	1	0	0	0	0	1	0	1	1	1	0	0.00627012
V323	1	0	1	1	0	1	0	1	1	0	0	8.57885e-05
V324	1	0	0	0	0	1	0	1	1	1	0	0.00824817
V325	1	0	0	1	1	1	0	1	1	0	0	0.0069935
V326	1	0	1	0	1	1	0	1	1	1	0	0.00744478
V327	1	0	0	0	1	1	1	1	1	1	0	0.0115828
V328	1	0	1	0	1	1	0	0	1	1	0	0.00482351
V329	1	0	0	0	0	1	0	1	1	0	0	0.0275991
V330	1	0	1	0	0	1	1	1	1	1	0	0.00136035
V331	1	0	0	0	0	1	0	1	1	1	0	0.0001284
V332	1	1	1	0	0	1	0	1	1	0	0	0.00101063
V333	1	1	0	0	0	1	0	1	1	1	0	0.0117227
V334	1	0	0	1	1	1	0	1	1	1	0	0.000366094
V335	1	0	1	1	1	1	0	1	1	0	0	0.0103284
V336	1	0	0	0	1	1	0	1	1	0	0	0.0134504
V337	1	1	1	0	1	1	0	0	1	0	0	8.29911e-05
V338	1	0	0	0	1	1	0	0	1	0	0	0.00249802
V339	1	0	0	0	0	1	0	0	1	0	0	0.000135107
V340	1	0	0	0	1	1	0	1	1	0	0	0.00933175
V341	1	1	0	0	0	1	0	1	1	1	0	0.0149172
V342	1	0	0	0	0	1	0	1	1	0	0	0.00279683
V343	1	0	1	0	1	1	0	1	1	1	0	0.000577844
V344	1	0	0	1	1	1	0	1	1	1	0	0.000465101
V345	1	0	0	0	0	1	0	1	1	1	0	0.0076247
V346	1	0	0	0	0	1	0	1	1	1	0	0.000176397
V347	1	0	0	0	1	1	0	1	1	1	0	0.0373
V348	1	0	0	0	1	1	0	1	1	0	0	0.0212469
V349	1	1	0	0	0	1	1	0	1	1	1	0.000769353
V350	1	0	1	0	1	1	0	1	1	0	0	0.0179474
V351	1	0	0	0	0	1	0	1	1	1	1	0.00172401
V352	1	0	0	1	0	1	0	1	1	0	0	0.00276809
V353	1	1	0	0	0	1	0	1	1	1	0	0.00156605
V354	1	1	0	0	1	1	0	1	1	1	0	0.00701103
V355	1	0	1	1	1	1	0	0	1	1	0	0.00518327
V356	1	0	0	0	1	1	0	0	1	1	0	0.0272608
V357	1	0	1	0	0	1	0	1	1	1	0	0.0125506
V358	1	0	0	0	1	1	1	1	1	1	0	0.0200737
V359	1	1	0	0	0	1	0	1	1	1	0	0.00617186
V360	1	1	1	0	1	1	0	1	1	1	0	0.00272111
V361	1	0	0	0	1	1	0	1	1	0	0	0.00310003
V362	1	1	0	0	0	1	0	1	1	1	0	0.0238609
V363	1	0	1	1	1	1	0	1	1	1	0	0.0175802
V364	1	0	0	0	0	1	0	0	1	0	0	0.066982
V365	1	1	1	1	1	1	0	0	1	1	0	8.93006e-05
V366	1	0	0	1	0	1	0	1	1	1	1	0.00163403
V367	1	0	0	0	0	1	0	0	1	0	0	0.000125284
V368	1	0	1	0	0	1	0	1	1	0	0	0.00300723
V369	1	0	0	0	1	1	0	0	1	0	0	0.00991516
V370	1	0	0	1	1	1	0	1	1	1	1	0.000202259
V371	1	1	0	1	0	1	0	1	1	0	0	8.33256e-05
V372	1	0	0	0	1	1	0	1	1	1	0	0.000415694
V373	1	0	0	0	1	1	0	1	1	0	0	0.00417072
V374	1	0	0	0	1	1	0	1	1	1	0	0.00616322
V375	1	0	0	0	0	1	0	1	1	0	0	0.0142901
V376	1	0	0	1	0	1	0	1	1	0	0	0.0138926
V377	1	0	0	0	1	1	0	0	1	0	0	0.0316931
V378	1	0	0	0	0	1	0	1	1	0	0	0.0132071
V379	1	0	0	0	0	1	0	1	1	0	0	0.00834373
V380	1	0	0	0	1	0	0	0	1	1	0	0.0436764
V381	1	0	0	0	0	1	0	1	1	0	0	9.50264e-05
V382	1	0	0	1	0	1	0	1	1	0	0	0.00637056
V383	1	0	0	0	0	1	0	1	1	1	0	0.00167313
V384	1	0	0	1	0	1	0	1	1	0	0	0.00011739
V385	1	1	0	0	1	1	0	1	1	1	1	0.000107513
V386	1	0	0	0	0	1	0	0	1	0	0	0.00678883
V387	1	0	0	0	1	1	0	0	1	1	0	0.0132718
V388	1	1	0	0	0	1	0	1	1	1	0	0.00235285
V389	1	0	1	0	1	1	0	1	1	0	0	0.00671005
V390	1	0	0	0	1	1	0	0	1	1	0	0.00868945
V391	1	0	0	0	1	1	0	0	1	1	0	0.0177759
V392	1	0	0	0	0	1	0	1	1	1	1	0.000805459
V393	1	0	0	1	1	1	0	1	1	1	0	0.00304257
V394	1	0	1	0	0	1	0	1	1	1	0	0.00706954
V395	1	0	0	0	0	1	0	0	1	1	0	0.00860091
V396	1	0	1	0	1	1	0	1	1	0	1	0.00535622
V397	1	0	0	1	0	1	0	1	1	1	1	0.000136592
V398	1	1	0	0	1	1	1	0	1	1	0	8.15117e-05
V399	1	0	1	0	1	1	0	0	1	0	1	9.15034e-05
V400	1	0	0	1	0	1	0	1	1	0	0	0.0226534
V401	1	0	1	0	1	1	0	1	1	0	0	0.0203679
V402	1	0	1	0	1	1	0	1	1	1	0	0.00469368
V403	1	0	1	0	0	1	0	1	1	0	0	0.00967811
V404	1	0	0	0	1	1	0	0	1	1	0	0.0200528
V405	1	0	0	0	1	0	0	0	1	0	0	0.0265521
V406	1	0	0	1	0	1	0	1	1	0	0	0.000127872
V407	1	0	1	0	1	1	0	1	1	0	0	0.00565553
V408	1	0	0	0	1	1	0	1	1	1	0	0.0024969
V409	1	0	0	0	1	1	0	1	1	0	0	0.0188488
V410	1	0	0	0	1	1	0	0	1	1	0	0.00288993
V411	1	0	0	0	1	1	0	1	1	1	0	9.33206e-05
V412	1	0	0	1	1	1	0	0	1	1	0	0.012993
V413	1	1	0	1	1	1	0	1	1	0	0	0.011925
V414	1	0	1	0	1	1	0	1	1	1	0	0.0192601
V415	1	0	1	1	0	1	0	0	1	1	1	0.00189054
V416	1	1	0	1	0	1	0	0	1	1	0	0.000839546
V417	1	1	1	0	0	1	0	1	1	0	0	0.00854426
V418	1	0	1	0	1	1	0	1	1	1	0	9.3642e-05
V419	1	0	0	0	1	1	0	1	1	0	0	0.0223522
V420	1	0	0	0	1	1	0	0	1	1	0	0.0159133
V421	1	1	0	0	1	1	0	0	1	0	0	0.00934589
V422	1	0	1	0	1	1	0	0	1	1	0	0.000264438
V423	1	0	1	1	1	1	0	1	1	1	0	0.00663931
V424	1	0	0	1	1	1	0	1	1	0	0	0.000329462
V425	1	0	0	0	0	1	0	1	1	0	0	0.00726125
V426	1	0	0	1	0	1	0	1	1	1	0	0.000119353
V427	1	0	0	0	1	0	0	0	1	0	0	0.0548424
V428	1	0	0	1	1	1	1	1	1	0	0	0.000101821
V429	1	0	1	0	0	1	0	1	1	1	0	0.00735332
V430	1	0	0	0	0	1	0	0	1	1	0	0.000120693
V431	1	0	0	0	0	1	0	1	1	0	1	0.00255298
V432	1	0	1	0	0	1	0	1	1	1	0	0.000103944
V433	1	0	0	0	1	1	0	1	1	1	0	0.00372906
V434	1	0	0	0	0	0	0	1	1	1	0	0.0210245
V435	1	0	1	0	1	1	1	1	1	0	0	0.0158046
V436	1	0	0	0	1	1	0	0	1	0	0	0.0258567
V437	1	1	1	0	1	1	0	1	1	0	0	0.0262274
V438	1	0	1	0	0	1	0	1	1	1	0	0.00201409
V439	1	0	0	0	0	0	0	1	1	0	0	0.0155034
V440	1	0	0	1	1	1	0	1	1	1	0	0.00862356
V441	1	0	1	0	1	1	0	1	1	1	0	0.00366387
V442	1	1	1	0	1	0	1	1	1	0	0	0.0168409
V443	1	0	0	1	0	1	0	1	1	0	0	0.00387991
V444	1	0	0	0	1	1	0	0	1	1	0	0.00596616
V445	1	0	0	0	0	1	0	1	1	1	0	0.0173855
V446	1	0	1	0	0	1	0	1	1	0	0	0.00730548
V447	1	0	0	0	0	1	0	1	1	1	0	0.00426146
V448	1	0	0	1	0	1	0	1	1	1	0	0.00368902
V449	1	0	0	0	0	1	0	0	1	1	0	0.00620612
V450	1	0	0	1	0	1	0	0	1	1	1	0.00382986
V451	1	0	1	0	1	1	0	1	1	1	0	0.0173102
V452	1	0	0	0	1	1	0	1	1	1	0	0.00732165
V453	1	1	1	0	1	1	0	1	0	0	0	0.00540905
V454	1	0	0	1	0	1	0	1	1	0	0	0.000102615
V455	1	1	0	0	1	1	0	0	1	1	0	0.00247259
V456	1	0	0	0	0	1	0	1	1	0	0	0.0220492
V457	1	0	1	1	1	1	0	0	1	1	0	0.00732093
V458	1	1	0	0	1	1	0	1	1	0	0	0.00648105
V459	1	0	0	0	1	1	0	1	1	0	0	0.00590995
V460	1	0	1	0	0	1	0	1	1	1	0	9.60181e-05
V461	1	0	0	0	1	1	0	0	1	1	0	0.0160439
V462	1	0	0	0	1	1	0	1	1	0	0	0.0283072
V463	1	0	0	1	1	1	0	1	1	1	0	0.000354234
V464	1	0	0	0	0	1	0	1	1	1	0	0.00487763
V465	1	0	0	1	0	1	0	1	1	0	0	0.0129826
V466	1	0	0	0	1	0	0	0	1	0	0	0.0237029
V467	1	0	0	1	1	1	0	1	1	0	1	0.000290156
V468	1	1	1	1	0	1	0	1	1	0	0	0.00165086
V469	1	1	1	0	1	1	0	1	1	0	0	0.00601026
V470	1	0	0	1	0	1	0	0	1	0	0	0.0023476
V471	1	0	1	1	0	1	0	1	1	1	1	8.86845e-05
V472	1	1	1	0	0	1	0	1	1	1	0	0.0128956
V473	1	0	0	1	1	1	0	1	1	1	0	0.00573426
V474	1	0	0	0	1	1	0	1	1	1	0	0.0069105
V475	1	0	0	1	0	1	0	1	1	1	0	0.000561023
V476	1	0	0	0	1	1	0	1	1	1	0	0.000114107
V477	1	0	0	1	0	1	0	0	1	1	0	0.00694649
V478	1	0	0	0	1	1	0	1	1	0	0	0.0245112
V479	1	0	0	0	1	1	0	1	1	1	0	7.22191e-05
V480	1	0	0	0	1	1	1	1	1	0	0	0.0171171
V481	1	0	1	0	1	1	0	1	1	0	0	0.00496485
V482	1	0	0	0	0	1	0	0	1	0	0	0.000830134
V483	1	0	0	0	1	1	0	0	1	1	0	0.0253647
V484	1	0	0	0	0	1	0	1	1	1	0	0.000134246
V485	1	0	0	0	0	1	0	1	1	1	0	0.00238409
V486	1	0	1	0	0	1	0	1	1	0	0	0.000100767
V487	1	0	0	0	1	1	0	1	1	1	0	0.0250278
V488	1	0	0	1	1	1	0	1	1	0	0	8.01575e-05
V489	1	0	1	0	1	1	0	0	1	1	0	0.00117657
V490	1	0	0	1	0	1	0	1	1	1	1	0.000526971
V491	1	0	1	0	1	1	0	1	1	0	0	0.0193771
V492	1	1	1	0	0	1	1	1	1	1	0	0.0126783
V493	1	0	1	0	1	1	0	1	1	1	0	8.29936e-05
V494	1	0	1	1	0	1	0	1	1	1	0	0.0015395
V495	1	0	0	0	1	1	0	1	1	1	0	0.0202094
V496	1	0	0	0	0	0	0	1	1	0	0	0.0125248
V497	1	0	1	0	0	1	0	1	1	1	0	0.00292978
V498	1	0	0	0	1	1	0	1	1	0	0	0.00297169
V499	1	0	0	0	1	1	0	1	1	1	0	0.00391384
V500	1	0	0	0	0	1	0	1	1	1	0	0.00369183
V501	1	0	0	0	0	1	0	1	1	1	0	0.0129737
V502	1	0	0	0	1	1	0	1	1	1	0	0.0489397
V503	1	0	1	0	1	1	0	0	1	0	0	0.0134619
V504	1	1	0	1	0	1	0	1	1	0	0	0.000174414
V505	1	0	0	0	1	1	0	0	1	1	0	0.00547162
V506	1	0	0	1	1	1	0	1	1	1	0	0.00401096
V507	1	0	1	0	0	1	0	1	1	1	0	0.00839435
V508	1	0	0	0	1	1	0	0	1	0	0	0.043091
V509	1	0	0	0	0	1	0	1	1	0	0	0.00106262
V510	1	1	0	1	1	1	0	1	1	1	0	7.88928e-05
V511	1	0	0	0	1	1	0	1	1	1	0	0.00386999
V512	1	0	0	0	0	1	0	1	1	0	0	0.011688
V513	1	0	0	1	0	1	0	1	1	0	1	0.000346128
V514	1	1	0	1	0	1	0	1	1	0	0	0.000107769
V515	1	0	1	0	0	1	0	0	1	0	0	0.0250161
V516	1	1	0	0	0	1	0	1	1	1	0	0.00185072
V517	1	0	0	0	0	1	0	1	1	1	0	0.000121805
V518	1	0	1	1	1	1	1	1	1	1	1	9.37465e-05
V519	1	0	1	0	1	1	0	0	1	1	0	0.00271124
V520	1	0	1	1	1	1	0	1	1	0	0	0.000854727
V521	1	0	1	1	1	1	0	1	1	1	0	0.000121133
V522	1	0	0	0	0	1	0	1	1	1	0	0.0168804
V523	1	0	0	0	0	1	0	1	1	1	0	0.00292704
V524	1	0	0	0	1	1	0	1	1	1	0	0.0188318
V525	1	0	0	0	1	1	1	0	1	1	1	0.00335994
V526	1	0	1	1	0	1	0	1	1	1	0	9.26434e-05
V527	1	0	1	0	1	1	0	1	1	1	0	0.0188083
V528	1	1	1	0	0	1	0	1	1	1	0	9.84985e-05
V529	1	0	0	0	0	1	0	1	1	1	0	0.00128814
V530	1	0	1	0	1	1	0	1	1	0	0	0.00372094
V531	1	0	0	0	0	1	1	1	1	0	0	0.016703
V532	1	0	0	0	1	1	0	1	1	1	0	0.00529172
V533	1	0	1	0	1	1	0	1	1	0	0	0.0226871
V534	1	0	1	0	0	1	1	1	1	0	0	0.0151725
V535	1	1	1	1	1	1	0	0	1	1	0	0.0291668
V536	1	0	0	0	0	1	1	1	1	1	0	0.00855284
V537	1	0	0	1	0	1	0	1	1	1	0	0.000811222
V538	1	0	1	0	0	1	0	0	1	1	1	0.00103582
V539	1	0	0	0	1	1	0	1	1	0	0	0.0142951
V540	1	0	1	0	1	1	0	1	1	1	0	0.0112824
V541	1	0	0	0	1	1	0	1	1	1	0	0.00640379
V542	1	0	0	0	0	1	0	1	1	0	0	0.00418669
V543	1	0	0	1	1	1	0	1	1	1	0	0.000325635
V544	1	0	0	0	1	1	0	1	1	0	0	0.00268431
V545	1	0	1	0	0	1	0	1	1	1	0	0.0151139
V546	1	1	0	1	0	1	0	1	1	1	0	0.00106898
V547	1	0	0	0	1	1	0	1	1	0	0	0.000142599
V548	1	0	0	0	1	1	0	1	1	0	0	0.0191304
V549	1	0	1	0	0	1	1	0	1	0	0	8.28061e-05
V550	1	0	0	0	1	0	0	1	1	0	0	0.0208471
V551	1	1	0	0	1	1	0	1	1	1	0	0.0170756
V552	1	0	0	0	1	0	0	0	1	1	0	0.0425232
V553	1	0	0	0	1	1	0	0	1	1	0	0.028023
V554	1	1	0	0	1	1	0	1	1	1	0	0.0130744
V555	1	0	1	0	1	1	0	1	1	1	0	0.0135395
V556	1	0	0	1	1	1	0	1	1	1	0	0.0139242
V557	1	0	1	0	1	1	0	1	1	1	0	0.00106844
V558	1	0	0	0	0	1	0	1	1	1	0	0.000111401
V559	1	0	1	0	0	1	0	1	1	0	0	0.000908476
V560	1	0	1	0	0	1	0	1	1	1	0	0.0076898
V561	1	0	0	0	0	1	1	1	1	1	0	0.00497471
V562	1	1	0	0	0	1	0	0	1	1	0	0.00532852
V563	1	0	1	0	1	1	0	1	1	0	0	0.0122745
V564	1	0	1	1	1	0	0	1	1	0	0	0.0273501
V565	1	0	0	0	1	1	0	1	1	0	0	0.0582849
V566	1	1	1	1	1	1	0	1	1	0	0	8.47428e-05
V567	1	0	1	0	1	1	0	1	1	1	0	0.0116328
V568	1	0	1	1	1	1	0	1	1	0	1	0.00227153
V569	1	0	0	0	1	1	0	1	1	1	0	0.00440163
V570	1	0	0	1	1	1	0	1	1	1	0	0.000891302
V571	1	0	1	0	1	1	0	0	1	0	0	0.0109462
V572	1	1	1	0	1	0	0	1	1	0	0	0.029643
V573	1	0	0	0	0	1	0	0	1	1	0	0.000102038
V574	1	0	1	1	1	1	0	1	1	1	0	0.000110232
V575	1	0	0	0	1	1	0	1	1	0	0	0.00765944
V576	1	0	0	1	1	1	0	1	1	1	0	0.00790586
V577	1	0	1	0	0	1	0	1	1	0	0	0.014313
V578	1	0	1	0	1	1	0	0	1	1	0	0.0187911
V579	1	1	1	0	0	1	0	1	1	1	0	0.022865
V580	1	0	0	1	0	1	0	1	1	0	0	9.07633e-05
V581	1	0	0	0	0	1	0	1	1	0	0	0.00322781
V582	1	1	0	0	0	1	0	0	1	1	0	0.000354821
V583	1	1	1	0	1	1	0	1	0	0	0	0.00911844
V584	1	0	0	1	0	1	0	0	1	1	0	0.00167516
V585	1	1	1	0	1	1	0	1	1	1	0	0.00105566
V586	1	1	0	0	0	1	0	1	1	1	0	0.00530501
V587	1	0	1	0	0	1	0	0	1	1	0	6.89343e-05
V588	1	0	1	0	1	1	0	0	1	0	0	0.0002948
V589	1	0	0	0	1	1	0	1	1	1	0	0.0269876
V590	1	0	0	0	0	1	0	0	1	0	0	0.00279891
V591	1	0	0	0	1	1	0	1	1	0	0	0.0127841
V592	1	1	1	0	0	1	1	1	1	0	1	9.4106e-05
V593	1	0	0	0	1	1	0	0	1	1	0	0.00011673
V594	1	1	0	0	1	1	0	0	1	1	0	0.00568242
V595	1	0	0	0	1	1	0	1	1	0	0	0.0171417
V596	1	0	0	1	1	1	0	1	1	1	0	0.0197978
V597	1	0	0	0	0	1	0	1	1	1	0	0.00640933
V598	1	0	0	0	0	1	0	1	1	1	1	0.00086192
V599	1	0	1	0	1	1	0	1	1	1	0	0.0179164
V600	1	0	1	0	1	1	0	1	1	1	0	0.0110783
V601	1	0	1	0	1	1	0	1	1	0	0	0.00488559
V602	1	1	0	0	0	1	0	1	1	1	0	0.0153909
V603	1	0	1	0	0	1	0	0	1	0	0	0.0195825
V604	1	0	0	1	0	1	0	1	1	1	0	9.16972e-05
V605	1	0	0	0	0	1	0	1	1	0	0	0.0104481
V606	1	0	0	1	0	1	0	1	1	1	1	7.59752e-05
V607	1	0	0	1	1	1	0	0	1	1	1	0.000110069
V608	1	0	0	1	0	1	0	1	1	0	0	0.000121195
V609	1	0	0	0	1	1	0	1	1	1	0	0.0144903
V610	1	0	0	1	0	1	0	1	1	0	0	9.04136e-05
V611	1	0	0	0	0	1	0	1	1	0	0	0.00159275
V612	1	1	0	0	0	1	0	1	1	0	0	0.00655882
V613	1	0	0	0	1	0	0	0	1	0	0	0.0650038
V614	1	0	0	0	1	1	0	1	1	1	0	0.0119185
V615	1	0	0	0	0	0	0	1	1	0	0	0.0318772
V616	1	0	0	0	1	1	0	1	1	0	0	0.00796678
V617	1	0	1	1	1	1	0	1	1	0	0	0.0113691
V618	1	0	0	0	1	1	0	1	1	0	0	0.00874798
V619	1	1	1	0	0	1	0	1	1	0	0	0.0288132
V620	1	0	1	0	1	1	0	1	1	0	0	0.0142115
V621	1	1	0	0	1	1	0	1	1	0	0	0.000110336
V622	1	0	0	1	1	1	0	0	1	1	0	7.99619e-05
V623	1	0	1	1	1	1	0	0	1	1	0	0.00601073
V624	1	0	0	0	1	1	0	1	1	1	0	8.59085e-05
V625	1	0	0	1	0	1	0	0	1	1	1	0.0003432
V626	1	0	0	0	1	1	0	0	1	0	0	0.0492205
V627	1	0	0	1	1	1	1	1	1	1	0	8.05799e-05
V628	1	1	0	1	0	1	0	0	1	1	0	8.57238e-05
V629	1	0	1	1	1	1	0	1	1	1	0	0.00774142
V630	1	1	0	0	0	0	0	1	1	1	0	0.00803692
V631	1	1	0	1	0	1	0	1	1	1	0	0.0297068
V632	1	0	0	1	1	1	0	1	1	1	0	0.000122075
V633	1	0	0	0	1	1	0	0	1	1	0	0.00014674
V634	1	1	0	1	0	1	0	1	1	1	0	0.000120387
V635	1	0	0	1	0	1	0	1	1	0	0	0.000989131
V636	1	0	0	1	1	1	0	1	1	0	0	0.0292028
V637	1	1	1	0	0	1	0	1	1	1	0	0.000111505
V638	1	0	1	0	1	1	0	0	1	1	0	0.0045582
V639	1	0	0	0	0	1	0	0	1	0	1	9.88413e-05
V640	1	0	0	1	0	1	0	1	1	0	0	9.43467e-05
V641	1	1	1	0	1	1	0	1	1	1	0	0.000109185
V642	1	0	0	0	1	1	0	0	1	1	0	0.0272763
V643	1	0	1	1	1	1	0	1	1	1	0	0.000103875
V644	1	0	0	0	0	0	0	0	1	1	0	0.016704
V645	1	1	0	0	1	1	0	1	1	0	0	0.0308627
V646	1	0	0	1	0	1	0	1	1	1	0	0.00294511
V647	1	0	1	1	1	1	0	1	1	1	0	8.19395e-05
V648	1	0	1	0	1	0	0	1	1	0	0	0.0170792
V649	1	0	1	0	0	1	0	1	1	0	0	9.11528e-05
V650	1	0	0	0	1	1	0	0	1	0	0	0.0124351
V651	1	0	1	0	1	1	0	0	1	0	0	0.000103188
V652	1	0	0	0	1	1	0	1	1	0	0	0.000311701
V653	1	1	1	0	1	1	0	0	1	1	0	0.0136963
V654	1	0	1	0	1	1	0	1	1	0	0	0.00759407
V655	1	0	0	0	1	1	0	0	1	0	0	0.0047202
V656	1	0	1	1	1	1	0	1	1	0	0	0.00693958
V657	1	0	1	0	1	1	0	0	1	0	0	0.00452496
V658	1	0	0	0	1	0	0	1	1	0	0	0.0518962
V659	1	0	0	0	0	1	0	1	1	1	0	0.000643232
V660	1	1	0	0	0	1	0	1	1	0	0	0.0231122
V661	1	0	0	0	0	1	0	1	1	1	0	0.00333862
V662	1	0	0	0	1	0	0	1	1	0	0	0.0437874
V663	1	0	0	0	1	1	0	1	1	0	0	0.00383905
V664	1	0	0	1	0	1	0	0	1	1	1	0.00605965
V665	1	0	0	0	0	1	0	1	1	1	0	8.52486e-05
V666	1	1	1	0	1	1	0	0	1	1	0	0.0337039
V667	1	0	1	0	1	1	0	0	1	1	0	0.000150418
V668	1	0	1	1	1	1	0	1	1	1	0	0.000110283
V669	1	0	0	0	1	0	0	1	1	0	0	0.0456633
V670	1	0	0	1	1	1	0	1	1	0	0	0.0226866
V671	1	1	0	0	1	1	0	1	0	0	0	0.00454896
V672	1	0	0	1	0	1	0	1	1	1	0	0.000511636
V673	1	0	0	0	1	1	0	1	1	0	0	0.0148686
V674	1	0	0	0	1	1	0	0	1	1	0	0.00917538
V675	1	0	1	0	1	1	0	1	1	1	0	0.00235666
V676	1	1	0	0	1	1	0	1	1	1	0	0.00896774
V677	1	0	0	0	0	1	0	1	1	0	0	0.00926665
V678	1	0	1	0	0	1	0	0	1	1	0	0.000141793
V679	1	0	0	0	1	1	0	1	1	1	0	0.00273966
V680	1	0	1	1	1	1	0	1	1	0	0	0.000112277
V681	1	0	0	0	1	1	0	1	1	1	0	0.00847973
V682	1	1	0	0	1	1	0	1	1	1	0	0.00249927
V683	1	0	1	0	1	1	1	0	1	1	0	7.61457e-05
V684	1	0	1	0	1	1	0	1	1	0	0	0.00232269
V685	1	0	0	0	0	1	0	1	1	0	0	0.00451586
V686	1	1	1	1	0	1	0	0	1	1	0	9.54106e-05
V687	1	0	0	0	1	1	0	0	1	1	0	0.000507699
V688	1	0	1	0	1	1	0	0	1	0	0	8.71666e-05
V689	1	0	1	0	0	1	0	1	1	1	0	0.00524956
V690	1	0	1	0	0	1	0	0	1	1	0	0.00193849
V691	1	0	1	0	1	1	0	1	1	0	1	0.000123748
V692	1	0	0	0	0	1	0	1	1	1	0	9.46324e-05
V693	1	0	0	1	0	1	1	1	1	0	0	8.78833e-05
V694	1	0	0	0	1	0	0	1	1	0	0	0.0316722
V695	1	0	0	0	1	1	0	1	1	0	0	0.00636871
V696	1	0	0	0	0	1	0	1	1	1	0	0.00417402
V697	1	0	0	0	0	1	0	1	1	0	0	0.00279522
V698	1	0	0	1	0	1	0	1	1	1	0	0.00010978
V699	1	0	1	0	0	1	0	1	1	1	0	0.00104606
V700	1	1	1	1	0	1	0	1	1	1	0	0.00269645
V701	1	1	1	0	1	1	0	0	1	0	0	0.00490545
V702	1	0	0	1	1	1	0	1	1	1	0	0.0157672
V703	1	0	0	0	0	1	0	1	1	0	0	0.0142853
V704	1	0	1	0	1	1	0	1	1	0	0	0.0049794
V705	1	0	1	0	0	1	0	1	1	0	0	9.71955e-05
V706	1	0	0	1	1	1	0	0	1	1	0	0.00199395
V707	1	0	1	1	0	1	0	1	1	1	0	0.0166585
V708	1	1	1	1	1	1	0	1	1	0	0	0.00192148
V709	1	1	1	0	0	1	0	1	1	0	0	0.006909
V710	1	0	0	1	1	1	0	1	1	1	0	0.00197474
V711	1	0	0	0	1	1	0	1	1	0	0	0.0221694
V712	1	1	1	0	1	1	0	1	1	0	1	0.0142674
V713	1	0	0	0	0	1	0	1	1	0	0	0.00350377
V714	1	0	1	1	1	1	0	0	1	1	0	0.000113574
V715	1	0	1	0	1	1	0	0	1	1	0	0.0117351
V716	1	0	0	1	0	1	0	0	1	1	1	9.78606e-05
V717	1	1	1	0	1	1	0	1	1	1	0	0.0173981
V718	1	0	0	0	0	1	0	1	1	1	0	0.00506345
V719	1	0	0	0	1	1	0	1	1	1	0	0.000438406
V720	1	0	0	0	1	1	0	1	1	0	0	0.0194709
V721	1	0	0	1	0	1	0	1	1	1	0	0.00779731
V722	1	0	1	0	0	1	0	1	1	1	0	0.00014288
V723	1	0	0	0	0	1	0	1	1	1	0	0.002682
V724	1	1	0	1	0	1	0	1	1	1	0	0.0365546
V725	1	0	1	0	1	0	0	1	1	0	0	0.0263599
V726	1	0	1	1	1	1	0	1	0	0	0	0.0219481
V727	1	0	0	1	1	1	0	1	1	0	0	0.0170938
V728	1	0	0	0	0	1	0	1	1	1	0	0.000454703
V729	1	0	1	1	1	1	0	0	1	1	0	0.00179817
V730	1	0	0	0	0	1	0	1	1	1	1	9.0287e-05
V731	1	1	1	0	0	1	0	0	1	1	0	0.000343079
V732	1	0	1	0	1	1	0	1	1	0	0	0.0158628
V733	1	0	1	0	1	1	0	1	1	1	0	0.00142052
V734	1	0	0	1	0	1	0	0	1	1	0	0.0118486
V735	1	0	0	1	0	1	0	0	1	0	0	0.000930506
V736	1	0	0	1	1	1	0	1	1	1	0	0.00450251
V737	1	0	0	0	0	1	1	1	1	1	0	0.00047026
V738	1	0	0	0	1	1	0	1	1	0	0	0.000126186
V739	1	1	1	1	1	1	0	1	1	0	0	0.000291561
V740	1	0	0	0	0	1	0	1	1	1	0	0.0111497
V741	1	0	1	0	1	1	0	0	1	0	0	0.0144544
V742	1	0	0	1	1	1	0	1	1	1	1	0.00376432
V743	1	0	0	0	1	1	0	1	1	0	0	0.0272685
V744	1	0	1	1	0	1	0	1	1	1	0	0.000104987
V745	1	0	0	0	0	1	0	1	1	1	0	0.00199593
V746	1	0	0	0	0	1	0	0	1	1	1	0.000121906
V747	1	0	0	0	0	1	0	1	1	1	0	0.0206065
V748	1	0	0	0	1	0	0	1	1	0	0	0.0390694
V749	1	0	1	1	1	1	0	0	1	1	0	0.00217832
V750	1	0	1	0	1	1	0	1	1	0	0	0.00203437
V751	1	0	0	0	1	1	0	0	1	0	0	8.18137e-05
V752	1	1	0	0	0	1	0	1	1	1	0	0.0105993
V753	1	0	1	1	1	1	0	1	1	0	0	8.4224e-05
V754	1	0	1	0	0	1	0	1	1	1	0	0.00457718
V755	1	0	0	1	1	1	0	0	0	1	0	0.00618816
V756	1	0	0	1	1	1	0	1	1	1	0	0.000406539
V757	1	0	1	1	1	1	0	1	1	0	0	0.000367669
V758	1	0	1	0	1	1	0	1	1	1	0	0.0059928
V759	1	1	0	0	1	1	0	0	1	0	0	0.0262729
V760	1	0	1	0	1	1	0	0	1	0	0	0.000126371
V761	1	0	1	1	0	1	0	1	1	1	1	0.004597
V762	1	0	1	0	0	1	1	1	1	1	0	0.000837498
V763	1	0	0	0	1	0	0	0	1	0	0	0.0321565
V764	1	0	1	0	0	1	0	1	1	1	0	0.00266233
V765	1	0	0	0	1	1	0	0	1	1	0	0.0255604
V766	1	0	0	1	0	1	0	1	1	0	0	0.000802963
V767	1	0	1	0	1	1	0	1	1	1	0	0.0229917
V768	1	0	0	0	0	1	1	1	1	0	0	9.65998e-05
V769	1	0	0	0	1	1	0	0	1	1	0	0.000411738
V770	1	0	0	1	1	1	0	1	1	1	0	0.00011555
V771	1	0	1	0	0	1	0	1	1	1	0	0.016317
V772	1	0	0	0	0	1	0	1	1	1	0	0.00718146
V773	1	0	0	0	1	1	0	0	1	1	0	0.00831749
V774	1	0	0	0	1	1	0	1	1	0	0	7.93265e-05
V775	1	0	0	0	1	1	0	1	1	1	0	0.00479776
V776	1	0	0	0	1	1	0	1	1	1	0	0.00715764
V777	1	0	1	1	0	1	0	0	1	0	0	0.000149904
V778	1	0	0	0	0	1	0	0	1	0	0	0.00853214
V779	1	0	0	0	1	1	0	1	1	1	0	0.000870353
V780	1	0	1	0	0	1	0	1	1	1	0	0.00516051
V781	1	1	0	0	1	1	0	1	1	0	0	0.0389331
V782	1	1	1	0	1	1	0	1	1	0	0	0.0147321
V783	1	0	0	0	1	1	0	1	1	0	0	0.00392156
V784	1	0	1	1	1	1	0	0	1	1	0	0.00632828
V785	1	0	0	0	0	1	0	1	1	1	1	0.000124009
V786	1	0	0	0	0	1	0	1	1	0	0	0.000355126
V787	1	1	1	1	1	1	0	0	1	1	0	0.00993419
V788	1	0	1	1	0	1	0	1	1	1	0	0.00627281
V789	1	0	0	1	1	1	0	0	1	1	0	0.0036616
V790	1	0	1	0	0	1	0	1	1	0	0	0.000974666
V791	1	0	0	0	1	1	0	1	1	1	0	0.00287305
V792	1	0	0	0	1	1	0	1	1	1	0	0.00854367
V793	1	0	1	1	1	1	0	1	1	1	0	0.00735878
V794	1	0	0	0	1	1	0	1	1	1	0	0.00535671
V795	1	0	1	1	1	1	0	1	1	1	0	0.000104705
V796	1	0	0	0	1	1	0	1	1	1	1	0.00641906
V797	1	0	0	1	0	1	0	1	1	0	0	0.00023726
V798	1	0	1	1	1	1	0	1	1	0	0	9.55938e-05
V799	1	0	1	1	1	1	0	1	1	0	0	0.000111266
V800	1	0	0	0	0	1	0	1	1	0	0	0.0100375
V801	1	1	1	0	0	1	0	1	1	1	0	0.00914119
V802	1	0	0	0	1	0	0	1	1	1	0	0.0443865
V803	1	1	1	0	1	0	0	1	1	0	0	0.0368212
V804	1	0	0	0	0	1	0	1	1	0	0	0.00668857
V805	1	0	1	0	0	1	0	1	1	1	1	0.0324527
V806	1	0	1	0	1	1	0	1	1	0	0	0.00696803
V807	1	0	0	0	1	1	0	1	1	1	0	0.0203469
V808	1	0	0	1	1	1	0	1	1	1	0	0.00513007
V809	1	0	0	0	1	1	0	0	1	1	0	0.0277327
V810	1	0	0	1	1	1	0	1	1	1	0	0.000385282
V811	1	0	1	0	0	1	0	1	1	0	0	0.000346847
V812	1	0	0	0	0	1	0	1	1	0	0	0.0143972
V813	1	0	0	0	0	1	0	1	1	1	0	0.000128132
V814	1	0	1	0	1	1	0	1	1	1	0	0.016648
V815	1	0	0	0	1	1	0	1	1	1	0	0.00586966
V816	1	1	0	1	0	1	0	1	1	0	0	0.000112578
V817	1	0	0	0	0	1	0	1	1	1	1	0.014509
V818	1	1	1	0	1	1	0	1	1	0	0	0.0048806
V819	1	0	1	0	1	0	0	1	1	0	0	0.0301034
V820	1	0	0	0	1	0	0	1	1	0	0	0.0307669
V821	1	0	1	0	0	1	0	1	1	0	1	8.59252e-05
V822	1	0	0	0	1	1	0	1	1	0	0	9.5887e-05
V823	1	0	0	0	1	1	0	1	1	1	0	0.013089
V824	1	0	0	0	1	1	0	0	1	0	0	0.000158924
V825	1	0	0	0	0	1	0	1	1	0	0	0.0117069
V826	1	0	0	0	0	1	0	1	1	1	0	0.00584081
V827	1	0	1	0	1	1	0	1	1	0	0	0.0284383
V828	1	0	1	1	1	1	0	0	1	0	0	0.000114349
V829	1	1	0	0	1	1	0	0	1	1	0	0.0164782
V830	1	0	0	0	0	1	0	0	1	1	1	0.00322926
V831	1	0	0	0	0	1	0	1	1	0	0	0.00225312
V832	1	0	0	0	1	1	0	1	1	0	0	0.00127407
V833	1	0	1	0	0	1	0	1	1	1	0	0.000105073
V834	1	0	1	0	0	1	0	1	1	1	0	0.00789803
V835	1	0	1	0	1	1	0	1	1	0	0	0.00698231
V836	1	0	0	0	0	1	0	0	1	0	1	0.00298844
V837	1	1	0	0	1	1	0	0	1	0	0	0.0044415
V838	1	1	0	0	0	1	0	1	1	1	0	0.0194637
V839	1	0	0	1	0	1	0	0	1	1	0	0.000120873
V840	1	0	0	1	0	1	0	1	1	0	0	0.000188565
V841	1	0	1	0	0	1	0	0	1	1	1	9.08411e-05
V842	1	1	0	0	1	1	0	1	1	1	0	0.0162056
V843	1	0	0	1	0	1	0	0	1	1	0	0.00100413
V844	1	0	1	1	1	1	0	1	1	1	0	0.00260141
V845	1	0	1	1	1	1	0	1	1	1	0	0.000816814
V846	1	0	0	0	1	1	0	1	1	0	0	7.46288e-05
V847	1	1	0	0	1	1	0	1	1	0	0	0.0258552
V848	1	0	1	0	1	1	0	1	1	0	0	0.000945436
V849	1	0	0	0	1	1	0	0	1	0	0	0.0174593
V850	1	0	0	0	0	1	0	1	1	0	0	0.0198761
V851	1	0	1	0	0	1	0	0	1	1	0	0.00532616
V852	1	1	1	1	0	1	0	1	1	1	0	0.00171589
V853	1	0	0	0	1	1	0	1	1	0	0	0.0264463
V854	1	1	0	0	1	0	0	0	1	1	0	0.0290027
V855	1	0	0	0	0	1	0	1	1	1	0	0.00476272
V856	1	0	0	0	1	1	0	1	1	0	0	0.000691488
V857	1	0	1	1	1	1	0	1	1	1	0	0.00170939
V858	1	0	0	0	1	1	0	1	1	1	1	0.00161241
V859	1	0	1	0	1	1	0	0	1	0	0	0.037294
V860	1	1	1	0	1	1	0	1	1	1	0	0.0213866
V861	1	0	1	0	1	1	0	0	1	1	0	0.000316104
V862	1	1	1	0	0	1	0	1	1	0	0	0.01191
V863	1	0	0	0	1	1	0	1	1	0	0	0.012238
V864	1	1	1	1	0	1	0	0	1	1	0	8.97016e-05
V865	1	0	0	0	0	1	0	1	1	1	0	0.0158455
V866	1	0	1	0	0	0	1	1	1	0	0	0.0065387
V867	1	0	0	0	1	1	0	1	1	0	1	0.0172312
V868	1	0	1	0	1	0	0	0	1	0	0	0.0213612
V869	1	0	1	0	1	1	0	1	1	1	0	0.0110764
V870	1	0	0	1	1	1	1	1	1	0	0	8.00865e-05
V871	1	0	0	0	0	1	0	0	1	1	0	0.00638248
V872	1	0	0	0	1	1	0	1	1	0	0	0.0215659
V873	1	0	0	1	0	1	0	1	1	1	0	0.00645885
V874	1	0	0	0	0	1	0	1	1	0	0	0.00560736
V875	1	0	0	0	0	1	0	1	1	1	0	0.0144706
V876	1	0	1	0	1	1	0	1	1	1	0	9.78176e-05
V877	1	0	1	1	0	1	0	1	1	1	0	0.000412768
V878	1	0	0	0	1	1	0	1	1	0	0	0.00510148
V879	1	0	1	1	1	1	0	1	1	1	0	9.01731e-05
V880	1	0	1	0	0	1	0	1	1	0	0	0.000427568
V881	1	0	1	0	0	1	0	1	1	0	0	0.00414137
V882	1	0	0	1	0	1	0	1	1	1	0	0.00864208
V883	1	0	0	0	1	1	0	1	1	1	0	0.0151559
V884	1	0	0	0	0	1	0	1	1	1	0	0.010857
V885	1	0	0	0	0	1	0	0	1	1	0	0.000633991
V886	1	0	1	1	1	1	0	1	1	1	0	0.00011242
V887	1	0	0	0	1	1	0	1	1	1	0	0.0177821
V888	1	0	1	1	1	1	0	0	1	0	0	0.00902176
V889	1	0	0	0	1	0	0	1	1	0	0	0.0267684
V890	1	1	1	0	1	1	0	0	1	0	0	0.0140611
V891	1	0	1	0	1	1	0	0	1	1	0	0.0013614
V892	1	1	0	0	1	0	0	1	1	0	0	0.0491294
V893	1	1	1	0	0	1	0	1	1	0	0	0.0108975
V894	1	0	0	0	1	1	0	1	1	0	0	0.011213
V895	1	0	0	0	1	1	1	1	1	1	0	0.000269224
V896	1	0	0	0	0	1	0	1	1	1	0	0.00277306
V897	1	0	0	0	1	1	0	1	1	1	0	0.00566112
V898	1	1	1	0	0	1	0	0	1	1	0	0.014195
V899	1	0	0	1	1	1	0	1	1	0	0	0.0259706
V900	1	0	0	0	1	1	0	0	1	0	0	0.0248428
V901	1	0	0	1	0	1	0	1	1	0	0	0.0037265
V902	1	0	1	0	1	0	0	0	1	0	0	0.0382002
V903	1	0	0	1	0	1	0	1	1	1	0	0.000109842
V904	1	0	0	0	1	1	0	0	1	1	0	0.00553941
V905	1	0	0	0	0	1	0	1	1	1	0	0.00111967
V906	1	0	0	0	1	1	0	0	1	1	0	0.000690227
V907	1	0	0	1	1	1	0	1	1	0	0	0.0159708
V908	1	0	0	1	0	1	0	0	1	1	1	0.00529922
V909	1	1	1	1	1	1	0	1	1	0	0	7.42672e-05
V910	1	0	1	1	1	0	0	0	1	1	0	0.0263469
V911	1	0	0	0	1	1	0	0	1	1	0	0.0249265
V912	1	0	1	0	1	1	0	1	1	0	0	0.0215798
V913	1	0	0	0	1	1	0	1	1	1	0	0.00491665
V914	1	0	0	1	0	1	1	1	1	1	1	0.00013362
V915	1	0	1	0	0	1	0	1	1	1	0	0.0251205
V916	1	0	0	0	0	1	0	1	1	0	0	0.000130471
V917	1	0	0	1	1	1	0	0	1	1	0	0.00011888
V918	1	0	0	0	0	1	0	1	1	1	0	0.0318331
V919	1	1	0	1	1	1	0	1	1	1	1	8.46892e-05
V920	1	1	0	0	0	1	0	1	1	0	0	0.0215242
V921	1	1	1	0	1	1	0	0	1	0	0	0.0120162
V922	1	0	1	0	0	1	0	1	1	1	1	9.47836e-05
V923	1	1	1	0	1	1	0	1	1	1	0	0.011364
V924	1	0	0	0	0	1	0	1	1	1	0	0.000102434
V925	1	0	1	0	1	1	0	0	1	0	0	0.0229002
V926	1	0	0	1	0	1	0	0	1	0	0	6.68076e-05
V927	1	0	0	1	0	1	0	1	1	1	0	0.000110784
V928	1	0	1	1	1	1	0	1	1	0	0	0.000123533
V929	1	0	0	0	1	1	0	1	1	0	0	0.00935981
V930	1	0	0	0	1	1	0	1	1	0	0	0.00137754
V931	1	0	1	0	1	1	0	1	1	0	0	0.0085455
V932	1	0	0	1	0	1	0	1	1	0	0	0.00348016
V933	1	1	1	1	0	1	0	1	1	1	0	9.68641e-05
V934	1	0	0	0	0	1	0	0	1	1	0	0.00343521
V935	1	0	0	0	0	1	0	1	1	1	0	0.00253011
V936	1	0	0	0	1	1	0	0	1	0	0	0.00799547
V937	1	0	0	0	0	1	1	0	1	1	1	0.000109062
V938	1	0	1	0	1	1	0	0	1	1	0	0.0272851
V939	1	0	0	1	0	1	0	1	1	1	0	0.000165176
V940	1	0	1	0	1	1	0	1	1	0	0	0.00767888
V941	1	0	0	1	1	1	0	0	1	0	0	0.0035603
V942	1	0	0	0	1	1	0	1	1	1	0	0.0117732
V943	1	0	0	1	0	1	0	1	1	1	0	0.0042975
V944	1	0	0	0	0	0	0	1	1	0	0	0.0227825
V945	1	0	0	1	1	1	0	0	1	0	0	0.000531516
V946	1	0	1	0	1	1	0	1	1	1	0	0.000508362
V947	1	0	0	0	0	1	0	1	1	1	0	0.00858036
V948	1	0	0	1	0	1	0	1	1	1	0	0.00725287
V949	1	1	0	0	1	1	0	1	1	1	0	0.0108621
V950	1	0	0	1	0	1	0	1	1	1	0	0.00348341
V951	1	0	0	1	0	1	0	1	1	1	0	0.00160049
V952	1	0	0	0	0	1	0	1	1	1	0	0.00730853
V953	1	0	1	0	0	1	0	1	1	1	0	0.0112665
V954	1	0	0	0	1	1	0	1	1	1	0	0.039703
V955	1	0	1	0	0	1	0	1	1	1	0	0.00206569
V956	1	0	0	0	0	1	0	0	1	1	0	0.0154747
V957	1	0	0	1	1	1	0	1	1	1	0	0.000102586
V958	1	0	0	0	0	1	0	1	1	0	0	0.000917752
V959	1	0	0	0	1	0	0	0	1	0	0	0.0481547
V960	1	0	0	1	0	1	0	1	1	1	0	0.0161855
V961	1	0	0	0	1	1	0	0	1	1	0	0.0206445
V962	1	1	0	0	1	1	0	1	1	0	0	0.00225018
V963	1	0	0	0	1	1	0	1	1	1	0	0.0164481
V964	1	0	1	0	1	1	0	1	1	0	0	8.87137e-05
V965	1	0	0	1	0	1	0	1	1	0	0	0.00553226
V966	1	0	0	1	1	1	0	1	1	0	0	0.0144801
V967	1	0	0	1	0	1	0	1	1	0	0	9.1768e-05
V968	1	1	0	0	0	1	0	1	1	0	0	0.020898
V969	1	0	0	0	1	1	0	1	1	0	0	0.0173125
V970	1	0	0	0	1	1	0	1	1	1	1	0.0127201
V971	1	0	0	0	1	1	0	0	1	1	0	0.0191954
V972	1	0	1	0	0	1	0	1	1	0	0	0.000123203
V973	1	1	0	0	1	0	0	1	1	0	0	0.0346207
V974	1	0	1	0	1	1	0	1	1	1	0	0.000113274
V975	1	0	0	0	1	1	0	1	1	1	1	0.0115987
V976	1	1	1	0	1	1	0	0	1	1	0	0.000111617
V977	1	0	0	1	0	1	0	1	1	1	0	0.00266561
V978	1	0	0	1	1	1	0	1	1	1	0	0.000993079
V979	1	0	0	1	1	1	0	1	1	1	0	0.0284287
V980	1	0	1	0	1	1	0	1	1	0	0	0.000499345
V981	1	0	0	0	0	1	0	1	1	0	1	0.0153652
V982	1	0	0	0	1	0	0	1	0	0	0	0.0660025
V983	1	0	0	0	1	1	0	1	1	0	0	0.0170611
V984	1	0	0	0	0	1	0	1	1	1	0	0.0231362
V985	1	1	0	0	0	1	0	1	1	1	0	0.00940892
V986	1	0	0	1	1	1	0	1	1	0	0	0.00613358
V987	1	0	0	0	1	0	0	0	1	0	0	0.0425812
V988	1	0	0	1	1	1	0	1	1	1	0	0.0164921
V989	1	1	1	0	1	1	0	1	1	0	0	0.00330848
V990	1	0	1	1	1	1	0	0	1	0	0	0.0135226
V991	1	0	0	1	1	1	0	0	1	1	0	0.00687156
V992	1	1	0	1	0	1	0	1	1	0	0	0.00229847
V993	1	0	1	1	1	1	0	1	1	0	0	0.00104516
V994	1	1	0	1	1	1	0	1	1	1	1	9.17007e-05
V995	1	0	0	1	0	1	0	1	1	0	0	0.00668373
V996	1	0	1	0	1	1	0	1	1	0	0	0.00720822
V997	1	0	0	1	1	1	0	1	1	1	0	0.00229859
V998	1	0	1	0	1	1	0	1	1	0	0	0.0234921
V999	1	0	0	0	1	1	0	1	1	1	0	0.0175448
V1000	1	0	0	0	1	1	0	1	1	1	0	0.0134585

## Sheet: gene_list_COAD
genes	coef_count
SUPT16H	1000
HSP90AB1	969
NUP155	487
NIT2	284
WDR77	696
PSMA1	995
CCT7	400
ATIC	367
ENC1	1000
PRC1	967
AATF	498

## Sheet: gene_list_READ
genes	coef_count									genes	coef_count
SUPT16H	1000								1	SUPT16H	1000
HSP90AB1	180								2	HSP90AB1	180
NUP155	345								3	NUP155	345
NIT2	276								4	NIT2	276
WDR77	569								5	WDR77	569
PSMA1	944								6	PSMA1	944
CCT7	48								7	CCT7	48
ATIC	769								8	ATIC	769
ENC1	993								9	ENC1	993
PRC1	546								10	PRC1	546
AATF	83								11	AATF	83
